# Supplementary material for: trans-Dichloridobis[tris­(4-methoxy­phen­yl)phosphine]palladium(II) benzene monosolvate
Source: Acta Crystallogr Sect E Struct Rep Online. 2009 Nov 7;65(Pt 12):m1536. doi: 10.1107/S1600536809046261 (PMC2971806; doi:10.1107/S1600536809046261)
Supplement: Supplementary file 1 [file e-65-m1536-sup1.cif]

##############################################################################
###                                                                        ###
###        Electronic paper (Acta Crystallographica Section E)             ###
###                                                                        ###
##############################################################################
#                                                                            #
# This CIF contains the data in a paper accepted for publication in Acta     #
# Crystallographica Section E. It conforms to the requirements of Notes      #
# for Authors for Section E, and has been peer reviewed under the auspices   #
# of the IUCr Commission on Journals.                                        #
#                                                                            #
# Full details of the Crystallographic Information File format               #
# are given in the paper "The Crystallographic Information File (CIF):       #
# a New Standard Archive File for Crystallography" by S. R. Hall, F. H.      #
# Allen and I. D. Brown [Acta Cryst. (1991), A47, 655-685].                  #
#                                                                            #
# The current version of the core CIF dictionary is obtainable from          #
# ftp://ftp.iucr.org/pub/cif_core.dic. The current version number is 2.4.    #
#                                                                            #
# Software is freely available for graphical display of the structure(s) in  #
# this CIF.  For information consult the CIF home page http://www.iucr.org/  #
# cif/home.html                                                              #
#                                                                            #
# This file may be used for bona fide research purposes within the           #
# scientific community so long as proper attribution is given to the journal # 
# article from which it was obtained.                                        #
#                                                                            #
##############################################################################
                                             
data_I
_audit_creation_method     SHELXL-97
_chemical_name_systematic
;
<i>trans</i>-Dichloridobis[tris(4-methoxyphenyl)phosphine]palladium(II)
benzene monosolvate
;
_chemical_name_common     ?
_chemical_formula_moiety     'C42 H42 Cl2 O6 P2 Pd, C6 H6'
_chemical_formula_sum     'C48 H48 Cl2 O6 P2 Pd'
_chemical_formula_iupac     '[Pd Cl2 (C21 H21 O3 P1)2], C6 H6'
_chemical_formula_weight     960.10
_chemical_melting_point     ?
_symmetry_cell_setting     Triclinic
_symmetry_space_group_name_H-M     'P -1'
_symmetry_space_group_name_Hall     '-P 1'
loop_
    _symmetry_equiv_pos_as_xyz
    'x, y, z'
    '-x, -y, -z'
_cell_length_a     7.9338(2)
_cell_length_b     12.1886(3)
_cell_length_c     12.5268(3)
_cell_angle_alpha     85.981(3)
_cell_angle_beta     78.840(2)
_cell_angle_gamma     76.155(2)
_cell_volume     1153.57(5)
_cell_formula_units_Z     1
_cell_measurement_reflns_used     9954
_cell_measurement_theta_min     1.70
_cell_measurement_theta_max     28.30
_cell_measurement_temperature     295(2)
_exptl_crystal_description     flat
_exptl_crystal_colour     yellow
_exptl_crystal_size_max     0.34
_exptl_crystal_size_mid     0.24
_exptl_crystal_size_min     0.10
_exptl_crystal_density_diffrn     1.382
_exptl_crystal_density_meas     ?
_exptl_crystal_density_method     'not measured'
_exptl_crystal_F_000     494
_exptl_absorpt_coefficient_mu     0.634
_exptl_absorpt_correction_type     'multi-scan'
_exptl_absorpt_process_details     '(<i>APEX2 Ax-Scale</i>; Bruker, 2008)'
_exptl_absorpt_correction_T_min     0.8133
_exptl_absorpt_correction_T_max     0.9393
_exptl_special_details
;
;
_diffrn_ambient_temperature     295(2)
_diffrn_radiation_type     MoK\a
_diffrn_radiation_wavelength     0.71073
_diffrn_radiation_source     'fine-focus sealed tube'
_diffrn_radiation_monochromator     graphite
_diffrn_measurement_device_type     'Bruker SMART CCD'
_diffrn_measurement_method     '\f and \w'
_diffrn_detector_area_resol_mean     ?
_diffrn_reflns_number     31847
_diffrn_reflns_av_R_equivalents     0.0464
_diffrn_reflns_av_sigmaI/netI     0.0395
_diffrn_reflns_theta_min     1.66
_diffrn_reflns_theta_max     28.40
_diffrn_reflns_theta_full     28.40
_diffrn_measured_fraction_theta_max     0.995
_diffrn_measured_fraction_theta_full     0.995
_diffrn_reflns_limit_h_min     -10
_diffrn_reflns_limit_h_max     10
_diffrn_reflns_limit_k_min     -16
_diffrn_reflns_limit_k_max     16
_diffrn_reflns_limit_l_min     -16
_diffrn_reflns_limit_l_max     16
_diffrn_standards_number     0
_diffrn_standards_interval_count     ?
_diffrn_standards_interval_time     ?
_diffrn_standards_decay_%     ?
_refine_special_details
;
Refinement of <i>F</i>^2^ against ALL reflections. The weighted <i>R</i>-factor
<i>wR</i> and goodness of fit <i>S</i> are based on <i>F</i>^2^, conventional
<i>R</i>-factors <i>R</i> are based on <i>F</i>, with <i>F</i> set to zero for
negative <i>F</i>^2^. The threshold expression of <i>F</i>^2^ >
\s(<i>F</i>^2^) is used only for calculating <i>R</i>-factors(gt) <i>etc</i>.
and is not relevant to the choice of reflections for refinement.
<i>R</i>-factors based on <i>F</i>^2^ are statistically about twice as large
as those based on <i>F</i>, and <i>R</i>- factors based on ALL data will be
even larger.
;
_reflns_number_total     5781
_reflns_number_gt     4546
_reflns_threshold_expression     I>2\s(I)
_refine_ls_structure_factor_coef     Fsqd
_refine_ls_matrix_type     full
_refine_ls_R_factor_all     0.0595
_refine_ls_R_factor_gt     0.0380
_refine_ls_wR_factor_gt     0.0889
_refine_ls_wR_factor_ref     0.0970
_refine_ls_goodness_of_fit_ref     1.076
_refine_ls_restrained_S_all     1.076
_refine_ls_number_reflns     5781
_refine_ls_number_parameters     271
_refine_ls_number_restraints     0
_refine_ls_hydrogen_treatment     constr
_refine_ls_weighting_scheme     calc
_refine_ls_weighting_details
           'calc w=1/[\s^2^(Fo^2^)+(0.04P)^2^+0.8985P] where P=(Fo^2^+2Fc^2^)/3'
_atom_sites_solution_hydrogens     geom
_atom_sites_solution_primary     direct
_atom_sites_solution_secondary     difmap
_refine_ls_shift/su_max     0.000
_refine_ls_shift/su_mean     0.000
_refine_diff_density_max     1.264
_refine_diff_density_min     -0.528
_refine_ls_extinction_method     none
_refine_ls_extinction_coef     ?
loop_
    _atom_type_symbol
    _atom_type_description
    _atom_type_scat_dispersion_real
    _atom_type_scat_dispersion_imag
    _atom_type_scat_source
    'C' 'C' 0.0033 0.0016
                         'International Tables Vol C Tables 4.2.6.8 and 6.1.1.4'
    'H' 'H' 0.0000 0.0000
                         'International Tables Vol C Tables 4.2.6.8 and 6.1.1.4'
    'O' 'O' 0.0106 0.0060
                         'International Tables Vol C Tables 4.2.6.8 and 6.1.1.4'
    'P' 'P' 0.1023 0.0942
                         'International Tables Vol C Tables 4.2.6.8 and 6.1.1.4'
    'Cl' 'Cl' 0.1484 0.1585
                         'International Tables Vol C Tables 4.2.6.8 and 6.1.1.4'
    'Pd' 'Pd' -0.9988 1.0072
                         'International Tables Vol C Tables 4.2.6.8 and 6.1.1.4'
    'N' 'N' 0.0061 0.0033
                         'International Tables Vol C Tables 4.2.6.8 and 6.1.1.4'
_computing_data_collection     'SMART-NT (Bruker, 1999)'
_computing_cell_refinement     'SAINT (Bruker, 2008)'
_computing_data_reduction     'SAINT (Bruker, 2008)'
_computing_structure_solution     'SHELXS97 (Sheldrick, 2008)'
_computing_structure_refinement     'SHELXL97 (Sheldrick, 2008)'
_computing_molecular_graphics
;
X-SEED (Barbour, 2001) and <i>Mercury</i> (Macrae <i>et al.</i>,
2006)
;
_computing_publication_material     '<i>publCIF</i> (Westrip, 2009)'
loop_
    _atom_site_type_symbol
    _atom_site_label
    _atom_site_fract_x
    _atom_site_fract_y
    _atom_site_fract_z
    _atom_site_U_iso_or_equiv
    _atom_site_adp_type
    _atom_site_calc_flag
    _atom_site_refinement_flags
    _atom_site_occupancy
    _atom_site_disorder_assembly
    _atom_site_disorder_group
    C C1 0.4425(16) 0.4281(7) 0.5761(6) 0.155(3) Uani d . 1 . .
    H H1 0.4046 0.3780 0.6295 0.186 Uiso calc R 1 . .
    C C2 0.5827(15) 0.4708(8) 0.5889(6) 0.157(3) Uani d . 1 . .
    H H2 0.6361 0.4503 0.6495 0.188 Uiso calc R 1 . .
    C C3 0.3558(14) 0.4537(7) 0.4915(8) 0.164(3) Uani d . 1 . .
    H H3 0.2608 0.4232 0.4866 0.197 Uiso calc R 1 . .
    C C11 0.0548(3) 0.1003(2) -0.2660(2) 0.0322(5) Uani d . 1 . .
    C C12 -0.0842(4) 0.0505(3) -0.2715(2) 0.0394(6) Uani d . 1 . .
    H H12 -0.1180 0.0008 -0.2162 0.047 Uiso calc R 1 . .
    C C13 -0.1725(4) 0.0744(3) -0.3587(2) 0.0457(7) Uani d . 1 . .
    H H13 -0.2650 0.0406 -0.3614 0.055 Uiso calc R 1 . .
    C C14 -0.1248(4) 0.1475(3) -0.4413(2) 0.0415(6) Uani d . 1 . .
    C C15 0.0146(4) 0.1971(3) -0.4377(2) 0.0491(8) Uani d . 1 . .
    H H15 0.0490 0.2459 -0.4937 0.059 Uiso calc R 1 . .
    C C16 0.1017(4) 0.1736(3) -0.3504(2) 0.0451(7) Uani d . 1 . .
    H H16 0.1941 0.2076 -0.3481 0.054 Uiso calc R 1 . .
    C C17 -0.1700(5) 0.2373(4) -0.6136(3) 0.0663(10) Uani d . 1 . .
    H H17A -0.1778 0.3112 -0.5882 0.099 Uiso calc R 1 . .
    H H17B -0.2476 0.2429 -0.6647 0.099 Uiso calc R 1 . .
    H H17C -0.0508 0.2058 -0.6484 0.099 Uiso calc R 1 . .
    C C21 0.2612(3) 0.1876(2) -0.1422(2) 0.0319(5) Uani d . 1 . .
    C C22 0.4426(4) 0.1803(2) -0.1504(2) 0.0379(6) Uani d . 1 . .
    H H22 0.5220 0.1107 -0.1627 0.046 Uiso calc R 1 . .
    C C23 0.5046(4) 0.2750(3) -0.1406(3) 0.0462(7) Uani d . 1 . .
    H H23 0.6252 0.2685 -0.1460 0.055 Uiso calc R 1 . .
    C C24 0.3887(4) 0.3800(2) -0.1227(2) 0.0419(7) Uani d . 1 . .
    C C25 0.2087(4) 0.3885(2) -0.1136(2) 0.0417(7) Uani d . 1 . .
    H H25 0.1297 0.4582 -0.1011 0.050 Uiso calc R 1 . .
    C C26 0.1472(4) 0.2935(2) -0.1233(2) 0.0383(6) Uani d . 1 . .
    H H26 0.0264 0.3004 -0.1169 0.046 Uiso calc R 1 . .
    C C27 0.3489(6) 0.5791(3) -0.1038(4) 0.0781(13) Uani d . 1 . .
    H H27A 0.2900 0.5975 -0.1650 0.117 Uiso calc R 1 . .
    H H27B 0.4168 0.6336 -0.0997 0.117 Uiso calc R 1 . .
    H H27C 0.2628 0.5801 -0.0382 0.117 Uiso calc R 1 . .
    C C31 0.3704(3) -0.0450(2) -0.2019(2) 0.0305(5) Uani d . 1 . .
    C C32 0.4241(4) -0.0750(2) -0.3103(2) 0.0381(6) Uani d . 1 . .
    H H32 0.3637 -0.0348 -0.3627 0.046 Uiso calc R 1 . .
    C C33 0.5670(4) -0.1644(3) -0.3409(2) 0.0465(7) Uani d . 1 . .
    H H33 0.6017 -0.1840 -0.4136 0.056 Uiso calc R 1 . .
    C C34 0.6591(4) -0.2253(2) -0.2634(3) 0.0408(6) Uani d . 1 . .
    C C35 0.6116(4) -0.1934(3) -0.1561(3) 0.0438(7) Uani d . 1 . .
    H H35 0.6766 -0.2308 -0.1046 0.053 Uiso calc R 1 . .
    C C36 0.4660(4) -0.1053(2) -0.1256(2) 0.0406(6) Uani d . 1 . .
    H H36 0.4315 -0.0861 -0.0528 0.049 Uiso calc R 1 . .
    C C37 0.8756(5) -0.3895(3) -0.2234(4) 0.0722(11) Uani d . 1 . .
    H H37A 0.9291 -0.3483 -0.1822 0.108 Uiso calc R 1 . .
    H H37B 0.9644 -0.4495 -0.2604 0.108 Uiso calc R 1 . .
    H H37C 0.7882 -0.4206 -0.1751 0.108 Uiso calc R 1 . .
    O O1 -0.2204(3) 0.1654(2) -0.52266(18) 0.0592(6) Uani d . 1 . .
    O O2 0.4641(3) 0.46844(19) -0.1165(2) 0.0626(7) Uani d . 1 . .
    O O3 0.7933(3) -0.31468(19) -0.3017(2) 0.0576(6) Uani d . 1 . .
    P P1 0.17506(8) 0.06402(5) -0.15376(5) 0.02933(15) Uani d . 1 . .
    Cl Cl1 -0.05138(11) 0.16975(6) 0.08394(6) 0.04878(19) Uani d . 1 . .
    Pd Pd1 0.0000 0.0000 0.0000 0.02850(9) Uani d S 1 . .
loop_
    _atom_site_aniso_label
    _atom_site_aniso_U_11
    _atom_site_aniso_U_22
    _atom_site_aniso_U_33
    _atom_site_aniso_U_12
    _atom_site_aniso_U_13
    _atom_site_aniso_U_23
    C1 0.264(12) 0.110(5) 0.087(5) -0.034(6) -0.030(6) -0.009(4)
    C2 0.244(11) 0.137(7) 0.080(5) -0.018(7) -0.037(6) -0.015(5)
    C3 0.256(11) 0.129(6) 0.109(6) -0.046(7) -0.024(7) -0.038(5)
    C11 0.0305(13) 0.0349(14) 0.0304(13) -0.0055(11) -0.0069(10) 0.0006(10)
    C12 0.0387(15) 0.0453(16) 0.0373(14) -0.0170(13) -0.0083(12) 0.0075(12)
    C13 0.0408(16) 0.0573(19) 0.0461(16) -0.0236(14) -0.0117(13) 0.0031(14)
    C14 0.0414(15) 0.0484(17) 0.0375(15) -0.0109(13) -0.0138(12) 0.0001(13)
    C15 0.0554(19) 0.066(2) 0.0372(15) -0.0340(16) -0.0158(14) 0.0154(14)
    C16 0.0459(16) 0.0534(18) 0.0454(16) -0.0264(14) -0.0173(13) 0.0123(14)
    C17 0.078(3) 0.084(3) 0.051(2) -0.036(2) -0.0331(19) 0.0202(19)
    C21 0.0367(14) 0.0303(13) 0.0295(12) -0.0101(11) -0.0070(10) 0.0036(10)
    C22 0.0368(14) 0.0323(14) 0.0446(15) -0.0063(11) -0.0088(12) -0.0016(12)
    C23 0.0355(15) 0.0440(17) 0.063(2) -0.0147(13) -0.0126(14) 0.0005(14)
    C24 0.0517(17) 0.0324(15) 0.0478(16) -0.0156(13) -0.0181(14) 0.0039(12)
    C25 0.0450(16) 0.0287(14) 0.0496(16) -0.0043(12) -0.0109(13) 0.0018(12)
    C26 0.0340(14) 0.0343(14) 0.0464(16) -0.0079(11) -0.0089(12) 0.0042(12)
    C27 0.079(3) 0.0346(18) 0.129(4) -0.0176(18) -0.033(3) 0.000(2)
    C31 0.0321(13) 0.0273(13) 0.0333(13) -0.0080(10) -0.0079(10) 0.0000(10)
    C32 0.0359(14) 0.0416(16) 0.0358(14) -0.0051(12) -0.0091(11) -0.0008(12)
    C33 0.0428(16) 0.0565(19) 0.0360(15) -0.0031(14) -0.0041(12) -0.0101(13)
    C34 0.0316(14) 0.0369(15) 0.0525(17) -0.0071(12) -0.0040(12) -0.0053(13)
    C35 0.0431(16) 0.0401(16) 0.0491(17) -0.0053(13) -0.0182(13) 0.0048(13)
    C36 0.0462(16) 0.0403(16) 0.0345(14) -0.0048(13) -0.0124(12) -0.0008(12)
    C37 0.061(2) 0.054(2) 0.090(3) 0.0119(18) -0.018(2) -0.001(2)
    O1 0.0633(15) 0.0806(17) 0.0476(13) -0.0328(13) -0.0299(11) 0.0164(12)
    O2 0.0640(15) 0.0374(12) 0.0955(19) -0.0198(11) -0.0262(14) -0.0028(12)
    O3 0.0453(12) 0.0516(13) 0.0654(15) 0.0089(10) -0.0076(11) -0.0073(11)
    P1 0.0311(3) 0.0287(3) 0.0285(3) -0.0080(3) -0.0054(3) 0.0009(3)
    Cl1 0.0675(5) 0.0326(4) 0.0444(4) -0.0180(3) 0.0051(3) -0.0086(3)
    Pd1 0.03329(16) 0.02494(15) 0.02737(15) -0.00770(11) -0.00467(11)
                                                                    -0.00023(10)
_geom_special_details
;
All e.s.d.'s (except the e.s.d. in the dihedral angle between two l.s. planes)
are estimated using the full covariance matrix. The cell e.s.d.'s are taken
into account individually in the estimation of e.s.d.'s in distances, angles
and torsion angles; correlations between e.s.d.'s in cell parameters are only
used when they are defined by crystal symmetry. An approximate (isotropic)
treatment of cell e.s.d.'s is used for estimating e.s.d.'s involving l.s.
planes.
;
loop_
    _geom_bond_atom_site_label_1
    _geom_bond_atom_site_label_2
    _geom_bond_site_symmetry_2
    _geom_bond_distance
    _geom_bond_publ_flag
    C1 C3 . 1.351(11) ?
    C1 C2 . 1.375(12) ?
    C1 H1 . 0.9300 ?
    C2 C3 2_666 1.413(11) ?
    C2 H2 . 0.9300 ?
    C3 C2 2_666 1.413(11) ?
    C3 H3 . 0.9300 ?
    C11 C16 . 1.388(4) ?
    C11 C12 . 1.395(4) ?
    C11 P1 . 1.820(3) ?
    C12 C13 . 1.387(4) ?
    C12 H12 . 0.9300 ?
    C13 C14 . 1.374(4) ?
    C13 H13 . 0.9300 ?
    C14 O1 . 1.360(3) ?
    C14 C15 . 1.392(4) ?
    C15 C16 . 1.382(4) ?
    C15 H15 . 0.9300 ?
    C16 H16 . 0.9300 ?
    C17 O1 . 1.441(4) ?
    C17 H17A . 0.9600 ?
    C17 H17B . 0.9600 ?
    C17 H17C . 0.9600 ?
    C21 C26 . 1.394(4) ?
    C21 C22 . 1.404(4) ?
    C21 P1 . 1.821(3) ?
    C22 C23 . 1.380(4) ?
    C22 H22 . 0.9300 ?
    C23 C24 . 1.389(4) ?
    C23 H23 . 0.9300 ?
    C24 O2 . 1.366(4) ?
    C24 C25 . 1.390(4) ?
    C25 C26 . 1.380(4) ?
    C25 H25 . 0.9300 ?
    C26 H26 . 0.9300 ?
    C27 O2 . 1.436(4) ?
    C27 H27A . 0.9600 ?
    C27 H27B . 0.9600 ?
    C27 H27C . 0.9600 ?
    C31 C32 . 1.389(4) ?
    C31 C36 . 1.394(4) ?
    C31 P1 . 1.815(3) ?
    C32 C33 . 1.386(4) ?
    C32 H32 . 0.9300 ?
    C33 C34 . 1.393(4) ?
    C33 H33 . 0.9300 ?
    C34 O3 . 1.368(3) ?
    C34 C35 . 1.381(4) ?
    C35 C36 . 1.388(4) ?
    C35 H35 . 0.9300 ?
    C36 H36 . 0.9300 ?
    C37 O3 . 1.434(4) ?
    C37 H37A . 0.9600 ?
    C37 H37B . 0.9600 ?
    C37 H37C . 0.9600 ?
    P1 Pd1 . 2.3496(6) ?
    Cl1 Pd1 . 2.2995(7) ?
    Pd1 Cl1 2 2.2995(7) ?
    Pd1 P1 2 2.3496(6) ?
loop_
    _geom_angle_atom_site_label_1
    _geom_angle_atom_site_label_2
    _geom_angle_atom_site_label_3
    _geom_angle_site_symmetry_1
    _geom_angle_site_symmetry_3
    _geom_angle
    _geom_angle_publ_flag
    C3 C1 C2 . . 124.8(9) ?
    C3 C1 H1 . . 117.6 ?
    C2 C1 H1 . . 117.6 ?
    C1 C2 C3 . 2_666 118.8(8) ?
    C1 C2 H2 . . 120.6 ?
    C3 C2 H2 2_666 . 120.6 ?
    C1 C3 C2 . 2_666 116.3(9) ?
    C1 C3 H3 . . 121.8 ?
    C2 C3 H3 2_666 . 121.8 ?
    C16 C11 C12 . . 118.0(2) ?
    C16 C11 P1 . . 121.9(2) ?
    C12 C11 P1 . . 120.1(2) ?
    C13 C12 C11 . . 120.5(3) ?
    C13 C12 H12 . . 119.7 ?
    C11 C12 H12 . . 119.7 ?
    C14 C13 C12 . . 120.7(3) ?
    C14 C13 H13 . . 119.6 ?
    C12 C13 H13 . . 119.6 ?
    O1 C14 C13 . . 116.0(3) ?
    O1 C14 C15 . . 124.5(3) ?
    C13 C14 C15 . . 119.5(3) ?
    C16 C15 C14 . . 119.6(3) ?
    C16 C15 H15 . . 120.2 ?
    C14 C15 H15 . . 120.2 ?
    C15 C16 C11 . . 121.6(3) ?
    C15 C16 H16 . . 119.2 ?
    C11 C16 H16 . . 119.2 ?
    O1 C17 H17A . . 109.5 ?
    O1 C17 H17B . . 109.5 ?
    H17A C17 H17B . . 109.5 ?
    O1 C17 H17C . . 109.5 ?
    H17A C17 H17C . . 109.5 ?
    H17B C17 H17C . . 109.5 ?
    C26 C21 C22 . . 117.5(2) ?
    C26 C21 P1 . . 120.6(2) ?
    C22 C21 P1 . . 122.0(2) ?
    C23 C22 C21 . . 120.9(3) ?
    C23 C22 H22 . . 119.5 ?
    C21 C22 H22 . . 119.5 ?
    C22 C23 C24 . . 120.6(3) ?
    C22 C23 H23 . . 119.7 ?
    C24 C23 H23 . . 119.7 ?
    O2 C24 C23 . . 115.9(3) ?
    O2 C24 C25 . . 124.9(3) ?
    C23 C24 C25 . . 119.2(3) ?
    C26 C25 C24 . . 120.0(3) ?
    C26 C25 H25 . . 120.0 ?
    C24 C25 H25 . . 120.0 ?
    C25 C26 C21 . . 121.8(3) ?
    C25 C26 H26 . . 119.1 ?
    C21 C26 H26 . . 119.1 ?
    O2 C27 H27A . . 109.5 ?
    O2 C27 H27B . . 109.5 ?
    H27A C27 H27B . . 109.5 ?
    O2 C27 H27C . . 109.5 ?
    H27A C27 H27C . . 109.5 ?
    H27B C27 H27C . . 109.5 ?
    C32 C31 C36 . . 118.4(2) ?
    C32 C31 P1 . . 123.13(19) ?
    C36 C31 P1 . . 118.4(2) ?
    C33 C32 C31 . . 120.5(3) ?
    C33 C32 H32 . . 119.8 ?
    C31 C32 H32 . . 119.8 ?
    C32 C33 C34 . . 120.4(3) ?
    C32 C33 H33 . . 119.8 ?
    C34 C33 H33 . . 119.8 ?
    O3 C34 C35 . . 124.8(3) ?
    O3 C34 C33 . . 115.6(3) ?
    C35 C34 C33 . . 119.7(3) ?
    C34 C35 C36 . . 119.5(3) ?
    C34 C35 H35 . . 120.2 ?
    C36 C35 H35 . . 120.2 ?
    C35 C36 C31 . . 121.4(3) ?
    C35 C36 H36 . . 119.3 ?
    C31 C36 H36 . . 119.3 ?
    O3 C37 H37A . . 109.5 ?
    O3 C37 H37B . . 109.5 ?
    H37A C37 H37B . . 109.5 ?
    O3 C37 H37C . . 109.5 ?
    H37A C37 H37C . . 109.5 ?
    H37B C37 H37C . . 109.5 ?
    C14 O1 C17 . . 118.0(2) ?
    C24 O2 C27 . . 117.4(3) ?
    C34 O3 C37 . . 117.7(3) ?
    C31 P1 C11 . . 106.73(12) ?
    C31 P1 C21 . . 104.02(12) ?
    C11 P1 C21 . . 104.27(12) ?
    C31 P1 Pd1 . . 111.03(8) ?
    C11 P1 Pd1 . . 111.08(9) ?
    C21 P1 Pd1 . . 118.81(9) ?
    Cl1 Pd1 Cl1 2 . 180.00(4) ?
    Cl1 Pd1 P1 2 . 88.38(2) ?
    Cl1 Pd1 P1 . . 91.62(2) ?
    Cl1 Pd1 P1 2 2 91.62(2) ?
    Cl1 Pd1 P1 . 2 88.38(2) ?
    P1 Pd1 P1 . 2 180.00(3) ?
loop_
    _geom_torsion_atom_site_label_1
    _geom_torsion_atom_site_label_2
    _geom_torsion_atom_site_label_3
    _geom_torsion_atom_site_label_4
    _geom_torsion_site_symmetry_1
    _geom_torsion_site_symmetry_2
    _geom_torsion_site_symmetry_3
    _geom_torsion_site_symmetry_4
    _geom_torsion
    _geom_torsion_publ_flag
    C3 C1 C2 C3 . . . 2_666 -0.6(15) ?
    C2 C1 C3 C2 . . . 2_666 0.5(15) ?
    C16 C11 C12 C13 . . . . -0.3(4) ?
    P1 C11 C12 C13 . . . . -177.6(2) ?
    C11 C12 C13 C14 . . . . 0.0(5) ?
    C12 C13 C14 O1 . . . . -179.7(3) ?
    C12 C13 C14 C15 . . . . 0.6(5) ?
    O1 C14 C15 C16 . . . . 179.4(3) ?
    C13 C14 C15 C16 . . . . -0.9(5) ?
    C14 C15 C16 C11 . . . . 0.6(5) ?
    C12 C11 C16 C15 . . . . 0.0(5) ?
    P1 C11 C16 C15 . . . . 177.2(3) ?
    C26 C21 C22 C23 . . . . -0.3(4) ?
    P1 C21 C22 C23 . . . . -179.5(2) ?
    C21 C22 C23 C24 . . . . -0.2(5) ?
    C22 C23 C24 O2 . . . . -178.6(3) ?
    C22 C23 C24 C25 . . . . 0.6(5) ?
    O2 C24 C25 C26 . . . . 178.8(3) ?
    C23 C24 C25 C26 . . . . -0.4(4) ?
    C24 C25 C26 C21 . . . . -0.1(4) ?
    C22 C21 C26 C25 . . . . 0.5(4) ?
    P1 C21 C26 C25 . . . . 179.7(2) ?
    C36 C31 C32 C33 . . . . 1.4(4) ?
    P1 C31 C32 C33 . . . . -175.3(2) ?
    C31 C32 C33 C34 . . . . -0.2(5) ?
    C32 C33 C34 O3 . . . . 177.4(3) ?
    C32 C33 C34 C35 . . . . -2.4(5) ?
    O3 C34 C35 C36 . . . . -176.1(3) ?
    C33 C34 C35 C36 . . . . 3.7(5) ?
    C34 C35 C36 C31 . . . . -2.6(5) ?
    C32 C31 C36 C35 . . . . 0.0(4) ?
    P1 C31 C36 C35 . . . . 176.8(2) ?
    C13 C14 O1 C17 . . . . -177.2(3) ?
    C15 C14 O1 C17 . . . . 2.6(5) ?
    C23 C24 O2 C27 . . . . 176.8(3) ?
    C25 C24 O2 C27 . . . . -2.5(5) ?
    C35 C34 O3 C37 . . . . 8.5(5) ?
    C33 C34 O3 C37 . . . . -171.3(3) ?
    C32 C31 P1 C11 . . . . 10.3(3) ?
    C36 C31 P1 C11 . . . . -166.3(2) ?
    C32 C31 P1 C21 . . . . -99.6(2) ?
    C36 C31 P1 C21 . . . . 83.8(2) ?
    C32 C31 P1 Pd1 . . . . 131.5(2) ?
    C36 C31 P1 Pd1 . . . . -45.2(2) ?
    C16 C11 P1 C31 . . . . -80.9(3) ?
    C12 C11 P1 C31 . . . . 96.3(2) ?
    C16 C11 P1 C21 . . . . 28.8(3) ?
    C12 C11 P1 C21 . . . . -154.0(2) ?
    C16 C11 P1 Pd1 . . . . 157.9(2) ?
    C12 C11 P1 Pd1 . . . . -24.9(2) ?
    C26 C21 P1 C31 . . . . 170.1(2) ?
    C22 C21 P1 C31 . . . . -10.8(2) ?
    C26 C21 P1 C11 . . . . 58.4(2) ?
    C22 C21 P1 C11 . . . . -122.5(2) ?
    C26 C21 P1 Pd1 . . . . -65.9(2) ?
    C22 C21 P1 Pd1 . . . . 113.2(2) ?
    C31 P1 Pd1 Cl1 . . . 2 -41.94(9) ?
    C11 P1 Pd1 Cl1 . . . 2 76.66(10) ?
    C21 P1 Pd1 Cl1 . . . 2 -162.45(10) ?
    C31 P1 Pd1 Cl1 . . . . 138.06(9) ?
    C11 P1 Pd1 Cl1 . . . . -103.34(10) ?
    C21 P1 Pd1 Cl1 . . . . 17.55(10) ?
data_global
_journal_date_recd_electronic     2009-09-23
_journal_date_accepted     2009-11-03
_journal_name_full     'Acta Crystallographica, Section E'
_journal_year     2009
_journal_volume     65
_journal_issue     12
_journal_page_first     m1536
_journal_page_last     m1536
_journal_paper_category     QM
_journal_coeditor_code     EZ2192
_publ_contact_author_name     'Charmaine van Blerk'
_publ_contact_author_address
;
University of Johannesburg
Department of Chemistry
P O Box 524
Auckland Park
Johannesburg
2006
South Africa
;
_publ_contact_author_email     'cvanblerk@uj.ac.za'
_publ_contact_author_fax     '+27115592819'
_publ_contact_author_phone     '+27115592360'
_publ_section_title
;
<i>trans</i>-Dichloridobis[tris(4-methoxyphenyl)phosphine]palladium(II) benzene
monosolvate
;
loop_
    _publ_author_name
    _publ_author_footnote
    _publ_author_address
    'van Blerk, Charmaine' .
;
University of Johannesburg
Department of Chemistry
PO Box 524
Auckland Park
Johannesburg 2006
South Africa
;
    'Holzapfel, Cedric W.' .
;
University of Johannesburg
Department of Chemistry
PO Box 524
Auckland Park
Johannesburg 2006
South Africa
;
