# Supplementary material for: trans-Dichloridobis[tris­(4-methoxy­phen­yl)phosphine]palladium(II) benzene monosolvate
Source: Acta Crystallogr Sect E Struct Rep Online. 2009 Nov 7;65(Pt 12):m1536. doi: 10.1107/S1600536809046261 (PMC2971806; doi:10.1107/S1600536809046261)
Supplement: Supplementary file 2 [file e-65-m1536-Isup2.hkl]

# 
# h,k,l, Fc-squared, Fo-squared, sigma(Fo-squared) and status flag 
# 
data_I
_shelx_title ' 9cch3_a in P1' 
_shelx_refln_list_code          4 
_shelx_F_calc_maximum      139.94 
_exptl_crystal_F_000       494.00 
_reflns_d_resolution_high  0.7472 
 
loop_ 
 _symmetry_equiv_pos_as_xyz 
 'x, y, z' 
 '-x, -y, -z' 
 
_cell_length_a     7.9338 
_cell_length_b    12.1886 
_cell_length_c    12.5268 
_cell_angle_alpha  85.981 
_cell_angle_beta   78.840 
_cell_angle_gamma  76.155 
 
_shelx_F_squared_multiplier     1.000 
 
loop_ 
 _refln_index_h 
 _refln_index_k 
 _refln_index_l 
 _refln_F_squared_calc 
 _refln_F_squared_meas 
 _refln_F_squared_sigma 
 _refln_observed_status 
   1   0   0     1535.52     1600.27     13.62 o 
   2   0   0     4103.83     4162.91     33.51 o 
   3   0   0       47.27       75.22      3.38 o 
   4   0   0      180.19      159.07      4.31 o 
   5   0   0     1755.40     1723.34     20.71 o 
   6   0   0      526.25      491.42     13.81 o 
   7   0   0       62.49       54.69      6.74 o 
   8   0   0       10.72       13.56      7.81 o 
   9   0   0        8.89        5.94     11.43 o 
  10   0   0       12.92        1.03     16.29 o 
  -9   1   0        1.09        4.69     11.80 o 
  -8   1   0        8.18        2.80      8.04 o 
  -7   1   0      175.58      180.74      8.46 o 
  -6   1   0      252.22      239.71      9.77 o 
  -5   1   0      445.56      412.21      7.39 o 
  -4   1   0        8.01        9.23      2.82 o 
  -3   1   0      587.09      653.36      6.95 o 
  -2   1   0      888.14     1015.88      8.56 o 
  -1   1   0    18503.70    18345.99    135.18 o 
   0   1   0     8630.41     8198.14     83.87 o 
   1   1   0     4115.84     3523.18     50.29 o 
   2   1   0     4303.93     4052.81     37.28 o 
   3   1   0      422.97      428.46      5.82 o 
   4   1   0     1374.20     1338.58     14.04 o 
   5   1   0     1502.26     1324.12     16.37 o 
   6   1   0      409.23      411.53      8.52 o 
   7   1   0      256.96      249.42      9.54 o 
   8   1   0        1.05        2.24     16.00 o 
   9   1   0        9.85       12.18     10.91 o 
  10   1   0       14.89       31.07     15.82 o 
  -9   2   0        6.25        1.52     13.14 o 
  -8   2   0       78.30       66.43      9.49 o 
  -7   2   0      273.34      264.50     10.26 o 
  -6   2   0      241.18      244.47      7.84 o 
  -5   2   0      203.91      196.32      5.77 o 
  -4   2   0      256.30      362.02     10.16 o 
  -3   2   0       86.78      103.49      4.23 o 
  -2   2   0      101.30       97.98      2.82 o 
  -1   2   0      915.53     1054.41      9.96 o 
   0   2   0      703.00      730.38      6.93 o 
   1   2   0     1696.80     1557.21     21.79 o 
   2   2   0     4737.92     4550.48     51.88 o 
   3   2   0     1407.37     1249.72     10.74 o 
   4   2   0       66.78       36.68      2.68 o 
   5   2   0     1169.29     1111.84     14.60 o 
   6   2   0      745.29      703.70     10.99 o 
   7   2   0      144.57      178.83      7.25 o 
   8   2   0        2.44        6.62      8.99 o 
   9   2   0       46.24       45.90     11.09 o 
  10   2   0       93.72       77.10     25.36 o 
  -9   3   0        3.47      -10.78     17.12 o 
  -8   3   0      199.23      208.18     11.75 o 
  -7   3   0      235.46      245.95     16.26 o 
  -6   3   0      878.84      835.15     16.65 o 
  -5   3   0      530.64      530.78      8.41 o 
  -4   3   0        3.53       10.04      3.50 o 
  -3   3   0        6.24        8.75      2.83 o 
  -2   3   0      634.35      723.80      8.41 o 
  -1   3   0     1535.67     1497.35     14.49 o 
   0   3   0     1153.39     1281.12     11.85 o 
   1   3   0     2056.70     1862.87     18.20 o 
   2   3   0     2300.73     2638.55     34.23 o 
   3   3   0      541.82      536.68      9.72 o 
   4   3   0      693.74      650.39      8.85 o 
   5   3   0      913.31      874.68     11.07 o 
   6   3   0      694.02      738.44     11.65 o 
   7   3   0       15.23       25.16      7.52 o 
   8   3   0       61.55       74.66      8.33 o 
   9   3   0       60.59       75.50     10.21 o 
  10   3   0      191.96      202.36     24.54 o 
  -9   4   0       18.63       38.97     24.93 o 
  -8   4   0      242.16      236.96     15.71 o 
  -7   4   0      444.35      452.48     15.47 o 
  -6   4   0     1126.42     1105.79     16.38 o 
  -5   4   0       29.58       41.09      4.97 o 
  -4   4   0      608.77      615.72     14.13 o 
  -3   4   0       86.91       78.34      3.80 o 
  -2   4   0     6242.44     6626.05     57.41 o 
  -1   4   0      317.07      302.73      5.16 o 
   0   4   0       99.93      137.91      3.39 o 
   1   4   0      202.41      215.71      4.22 o 
   2   4   0     1098.61     1197.71     19.44 o 
   3   4   0     3916.57     3726.03     54.14 o 
   4   4   0      490.22      496.67     13.59 o 
   5   4   0      616.81      664.11      8.85 o 
   6   4   0      141.57      150.50      8.95 o 
   7   4   0        0.19        2.63      6.99 o 
   8   4   0       73.36       54.76     11.74 o 
   9   4   0       89.34       80.60     10.41 o 
  10   4   0       73.41       85.71     16.34 o 
  -8   5   0      204.13      215.98     22.75 o 
  -7   5   0      359.31      405.97     23.74 o 
  -6   5   0       41.69       57.27      7.39 o 
  -5   5   0      182.70      195.92      7.31 o 
  -4   5   0      266.87      267.09      6.73 o 
  -3   5   0     2046.84     2100.46     21.02 o 
  -2   5   0     2330.74     2228.91     23.00 o 
  -1   5   0     1423.57     1263.51     15.98 o 
   0   5   0     3207.44     3189.00     30.92 o 
   1   5   0     1588.55     1539.37     14.28 o 
   2   5   0        1.20        6.33      1.54 o 
   3   5   0     5464.63     5538.24     70.50 o 
   4   5   0      278.18      360.97     22.10 o 
   5   5   0      521.39      556.86     17.07 o 
   6   5   0        0.89       10.38      7.01 o 
   7   5   0       10.59        4.92      7.04 o 
   8   5   0      176.67      166.46     10.97 o 
   9   5   0      143.03      125.21     11.97 o 
  10   5   0       61.74       71.38     24.58 o 
  -8   6   0       94.85      114.36     18.75 o 
  -7   6   0      115.71      166.48     14.94 o 
  -6   6   0        1.54       11.60      7.63 o 
  -5   6   0       47.14       51.49      6.71 o 
  -4   6   0      341.17      345.11      9.23 o 
  -3   6   0      793.00      767.87     15.37 o 
  -2   6   0     1158.08     1067.20     13.49 o 
  -1   6   0     2785.55     2720.79     31.19 o 
   0   6   0     1042.15     1033.90     12.92 o 
   1   6   0     1293.16     1239.60     12.79 o 
   2   6   0     2446.34     2404.64     21.31 o 
   3   6   0     2132.37     2066.45     29.08 o 
   4   6   0     2116.18     2190.50     35.41 o 
   5   6   0      494.80      528.82     18.16 o 
   6   6   0       28.79       17.72     10.43 o 
   7   6   0      142.17      128.78     10.91 o 
   8   6   0      175.87      165.35     13.24 o 
   9   6   0      227.67      225.40     24.19 o 
  10   6   0       36.93       20.14     16.53 o 
  -8   7   0      105.72       97.07     19.55 o 
  -7   7   0       98.16      107.33     16.81 o 
  -6   7   0        3.87        6.53     11.83 o 
  -5   7   0       13.56       12.25      6.69 o 
  -4   7   0        0.64        9.28      7.75 o 
  -3   7   0      255.87      262.54      7.67 o 
  -2   7   0      404.53      348.36      9.59 o 
  -1   7   0      765.33      782.04     11.15 o 
   0   7   0      193.51      229.21      7.54 o 
   1   7   0      554.90      552.36      8.53 o 
   2   7   0     2345.74     2419.69     24.03 o 
   3   7   0     1257.16     1206.39     16.41 o 
   4   7   0     3420.83     3304.60     44.96 o 
   5   7   0       32.90       36.63      7.29 o 
   6   7   0      778.62      723.74     18.60 o 
   7   7   0       46.37       29.36      9.81 o 
   8   7   0      305.72      298.41     15.81 o 
   9   7   0      165.07      149.26     16.27 o 
  10   7   0       51.80       39.96     16.77 o 
  -7   8   0       21.96        9.68     14.37 o 
  -6   8   0        1.38       -9.98     11.33 o 
  -5   8   0        0.53        0.39      8.59 o 
  -4   8   0        5.50        5.60      7.60 o 
  -3   8   0      296.34      261.08      8.90 o 
  -2   8   0      467.39      453.39     12.63 o 
  -1   8   0       13.65        7.05      4.30 o 
   0   8   0      396.62      418.23      8.43 o 
   1   8   0      428.28      416.58     13.60 o 
   2   8   0      680.22      700.84      9.53 o 
   3   8   0     1243.10     1219.99     13.05 o 
   4   8   0     1798.51     1773.23     27.15 o 
   5   8   0      154.78      161.67      9.72 o 
   6   8   0      637.70      585.93     17.10 o 
   7   8   0      223.40      222.44     13.44 o 
   8   8   0      204.21      202.53     15.70 o 
   9   8   0      259.28      230.74     17.89 o 
  -7   9   0       29.72       24.98     17.65 o 
  -6   9   0       39.98       43.09     13.76 o 
  -5   9   0       64.66       74.88     11.38 o 
  -4   9   0      439.16      456.88     12.89 o 
  -3   9   0      698.97      684.30     17.17 o 
  -2   9   0       33.30       43.82      7.30 o 
  -1   9   0       45.81       37.92      5.28 o 
   0   9   0      287.35      292.30      7.82 o 
   1   9   0      292.06      306.61      7.97 o 
   2   9   0      978.66      921.74     11.34 o 
   3   9   0      860.46      868.24     13.42 o 
   4   9   0      404.23      419.07     13.63 o 
   5   9   0       19.66       29.09      8.20 o 
   6   9   0      351.12      315.07     14.58 o 
   7   9   0      152.16      136.55     12.80 o 
   8   9   0      279.08      268.34     35.11 o 
   9   9   0      223.26      191.84     16.88 o 
  -6  10   0       75.15       70.95     26.70 o 
  -5  10   0      176.09      191.82     12.74 o 
  -4  10   0      603.72      610.15     15.04 o 
  -3  10   0      207.25      238.66     14.10 o 
  -2  10   0      271.35      315.99     13.03 o 
  -1  10   0       24.21       22.73      6.60 o 
   0  10   0      228.55      252.83      8.38 o 
   1  10   0      553.42      528.44     10.78 o 
   2  10   0      253.77      271.00      6.90 o 
   3  10   0      502.39      508.98     17.26 o 
   4  10   0       41.10       54.56      9.29 o 
   5  10   0       25.54       17.15      8.85 o 
   6  10   0        4.73       -6.53      9.58 o 
   7  10   0      138.13      127.22     12.58 o 
   8  10   0      171.57      199.79     15.55 o 
   9  10   0       84.03       51.91     16.60 o 
  -5  11   0       85.70       83.44     16.27 o 
  -4  11   0      438.84      470.63     16.13 o 
  -3  11   0      330.66      374.65     15.21 o 
  -2  11   0      651.14      637.87     17.07 o 
  -1  11   0      390.38      388.55     11.71 o 
   0  11   0      589.68      572.63     10.81 o 
   1  11   0       50.13       42.60      5.78 o 
   2  11   0      997.04      964.46     17.20 o 
   3  11   0       44.34       57.01      9.47 o 
   4  11   0      265.55      219.35     12.32 o 
   5  11   0        6.02       -9.17      9.17 o 
   6  11   0        4.60      -12.84     22.04 o 
   7  11   0      184.40      162.16     14.54 o 
   8  11   0       46.09       63.51     14.75 o 
   9  11   0        2.10       36.09     28.64 o 
  -5  12   0      129.19      141.59     22.92 o 
  -4  12   0      287.78      288.51     15.95 o 
  -3  12   0      208.29      192.36     20.60 o 
  -2  12   0       98.03       85.44     10.06 o 
  -1  12   0      166.98      166.85     11.43 o 
   0  12   0      349.64      334.78     12.84 o 
   1  12   0      875.34      817.10     13.87 o 
   2  12   0      526.34      497.42     18.82 o 
   3  12   0      147.76      161.98     14.81 o 
   4  12   0       68.23       93.77     13.82 o 
   5  12   0       42.71       59.92     11.07 o 
   6  12   0      104.20       96.39     13.04 o 
   7  12   0      304.81      298.56     18.16 o 
   8  12   0        1.10        0.59     34.99 o 
  -4  13   0       36.20       12.98     19.10 o 
  -3  13   0        7.56      -11.54     11.54 o 
  -2  13   0        1.94       -8.65      9.72 o 
  -1  13   0      140.32      123.26     10.10 o 
   0  13   0      359.29      331.11     12.00 o 
   1  13   0      528.45      514.29     15.90 o 
   2  13   0      255.15      255.09     16.45 o 
   3  13   0       12.35        1.95     12.95 o 
   4  13   0       63.48       78.17     15.51 o 
   5  13   0      181.64      187.50     24.41 o 
   6  13   0      400.60      396.41     42.81 o 
   7  13   0      329.72      249.53     18.16 o 
   8  13   0       48.10      -12.20     25.03 o 
  -3  14   0       26.99        5.97     20.10 o 
  -2  14   0        0.39      -12.80     12.80 o 
  -1  14   0       68.22       50.39     11.84 o 
   0  14   0       20.05       12.45     15.06 o 
   1  14   0      138.70      179.32     20.92 o 
   2  14   0       86.85      109.63     15.59 o 
   3  14   0       17.02       17.80     15.17 o 
   4  14   0        6.85       13.90     16.27 o 
   5  14   0      281.99      307.47     22.23 o 
   6  14   0      404.28      420.78     29.06 o 
   7  14   0      290.47      297.00     26.56 o 
  -1  15   0        2.07      -20.01     20.01 o 
   0  15   0       56.10       16.60     22.81 o 
   1  15   0      111.26      129.89     26.20 o 
   2  15   0        6.61       20.43     16.97 o 
   3  15   0        2.78       28.60     17.29 o 
   4  15   0       19.29        2.80     22.49 o 
   5  15   0      138.61       93.85     20.59 o 
   6  15   0      164.77      175.20     36.71 o 
   1  16   0       34.67       78.64     28.86 o 
   2  16   0        3.18       27.35     33.66 o 
   3  16   0        5.13      -25.55     33.66 o 
   4  16   0        3.01      -18.72     25.24 o 
  -3 -16   1        5.62        3.43     20.65 o 
  -2 -16   1        8.88       -9.85     20.44 o 
  -5 -15   1      139.38      163.71     22.03 o 
  -4 -15   1      169.34      168.91     20.36 o 
  -3 -15   1       45.24       37.07     17.91 o 
  -2 -15   1        0.15       -8.29     21.05 o 
  -1 -15   1       25.76       14.83     42.71 o 
   0 -15   1      100.79       97.64     26.41 o 
   1 -15   1       22.61       38.90     14.78 o 
  -6 -14   1      234.28      252.17     24.16 o 
  -5 -14   1      366.16      411.00     38.07 o 
  -4 -14   1      334.09      355.19     22.37 o 
  -3 -14   1      116.80      128.88     17.53 o 
  -2 -14   1       38.47       24.92     15.09 o 
  -1 -14   1      225.17      259.39     27.15 o 
   0 -14   1      119.91      102.34     17.31 o 
   1 -14   1      133.89      113.14     11.89 o 
   2 -14   1       30.91       36.42     13.37 o 
   3 -14   1        0.17        6.34     14.51 o 
  -7 -13   1      123.70       91.92     15.95 o 
  -6 -13   1      286.66      281.49     57.50 o 
  -5 -13   1      238.33      217.05     19.73 o 
  -4 -13   1      390.39      421.28     22.29 o 
  -3 -13   1      123.53      131.05     16.08 o 
  -2 -13   1      332.49      351.56     18.49 o 
  -1 -13   1      810.45      817.49     22.98 o 
   0 -13   1      352.94      387.24     11.75 o 
   1 -13   1      238.53      239.66     13.18 o 
   2 -13   1       28.97        6.18      9.64 o 
   3 -13   1        0.15       -3.38     11.90 o 
   4 -13   1       14.71       -1.04     13.85 o 
  -8 -12   1       11.15       21.91     16.01 o 
  -7 -12   1      155.68      122.78     15.08 o 
  -6 -12   1      223.50      244.67     17.66 o 
  -5 -12   1       63.23       70.87     11.50 o 
  -4 -12   1        0.81        7.61     13.23 o 
  -3 -12   1      223.25      232.40     16.06 o 
  -2 -12   1      406.10      438.92     19.44 o 
  -1 -12   1      946.88      960.69     15.19 o 
   0 -12   1      249.98      279.16      9.67 o 
   1 -12   1      256.63      268.74     10.71 o 
   2 -12   1      100.09      100.12     10.35 o 
   3 -12   1      108.45       84.12      9.90 o 
   4 -12   1      208.08      227.18     14.55 o 
   5 -12   1      153.53      129.20     15.50 o 
  -8 -11   1       89.97       85.42     17.01 o 
  -7 -11   1      151.15      176.12     22.16 o 
  -6 -11   1      228.19      233.23     17.18 o 
  -5 -11   1       39.47       28.82      9.62 o 
  -4 -11   1        8.69        8.50      9.24 o 
  -3 -11   1       85.69       83.09     19.78 o 
  -2 -11   1      249.49      260.98     13.18 o 
  -1 -11   1      224.85      221.84      8.16 o 
   0 -11   1      479.01      472.88     11.57 o 
   1 -11   1      480.62      449.67     12.09 o 
   2 -11   1      141.67      135.98      8.38 o 
   3 -11   1      129.91      137.23      9.10 o 
   4 -11   1      239.24      245.61     11.31 o 
   5 -11   1      225.31      189.46     14.04 o 
  -9 -10   1       42.96       24.21     17.02 o 
  -8 -10   1      157.25      161.80     15.85 o 
  -7 -10   1      162.15      179.20     13.82 o 
  -6 -10   1      452.42      433.38     16.78 o 
  -5 -10   1        0.82       -8.83      8.83 o 
  -4 -10   1      199.80      176.36     11.03 o 
  -3 -10   1       57.62       48.73      7.65 o 
  -2 -10   1       14.06       23.01      6.59 o 
  -1 -10   1      428.36      416.18     10.20 o 
   0 -10   1     1406.55     1368.29     19.17 o 
   1 -10   1       33.44       37.36      7.03 o 
   2 -10   1       64.60       61.40      7.33 o 
   3 -10   1       63.59       65.09      9.19 o 
   4 -10   1      519.65      513.65     14.30 o 
   5 -10   1      368.83      363.60     14.72 o 
   6 -10   1       74.40       68.65     13.62 o 
  -9  -9   1      100.35      112.32     19.54 o 
  -8  -9   1      280.59      308.36     23.35 o 
  -7  -9   1      388.10      415.94     17.16 o 
  -6  -9   1      493.78      531.54     17.32 o 
  -5  -9   1       10.16       14.80      9.14 o 
  -4  -9   1       67.58       79.89     14.83 o 
  -3  -9   1       64.77       83.36      6.15 o 
  -2  -9   1      179.46      200.70      5.81 o 
  -1  -9   1     1268.69     1217.36     24.78 o 
   0  -9   1        9.76       12.44      4.27 o 
   1  -9   1        9.60       10.13      5.54 o 
   2  -9   1       72.26       80.23      7.87 o 
   3  -9   1      332.33      317.44     10.40 o 
   4  -9   1      405.74      425.83     12.35 o 
   5  -9   1      138.18      176.44     10.67 o 
   6  -9   1        9.48       12.01     10.71 o 
   7  -9   1       46.61       69.83     18.56 o 
  -9  -8   1      111.89      127.94     15.60 o 
  -8  -8   1      248.01      274.75     16.80 o 
  -7  -8   1      388.85      395.23     24.68 o 
  -6  -8   1      120.08      133.39     14.30 o 
  -5  -8   1      597.18      594.20     16.31 o 
  -4  -8   1     1051.52     1057.64     34.03 o 
  -3  -8   1     2086.63     2009.95     20.85 o 
  -2  -8   1     1098.30     1045.64     13.19 o 
  -1  -8   1      861.55      862.04     12.99 o 
   0  -8   1      306.58      310.67      7.06 o 
   1  -8   1       80.53       82.26      5.19 o 
   2  -8   1      475.15      450.56     10.37 o 
   3  -8   1      108.69      133.19      9.68 o 
   4  -8   1      231.23      292.61     14.10 o 
   5  -8   1      186.82      194.81     10.31 o 
   6  -8   1       48.84       64.83      9.71 o 
   7  -8   1        3.46        3.15     14.85 o 
 -10  -7   1       24.03       33.27     18.11 o 
  -9  -7   1        0.25       -1.03     13.86 o 
  -8  -7   1      319.20      284.26     16.23 o 
  -7  -7   1       69.84       90.00     15.82 o 
  -6  -7   1      676.99      704.81     18.50 o 
  -5  -7   1      782.76      729.07     17.72 o 
  -4  -7   1      588.72      563.74     14.51 o 
  -3  -7   1     3043.36     2888.58     26.73 o 
  -2  -7   1     2781.24     2635.83     25.84 o 
  -1  -7   1     1856.90     1739.20     20.39 o 
   0  -7   1      416.51      414.99      7.29 o 
   1  -7   1      630.23      640.37     10.16 o 
   2  -7   1      364.21      369.30      9.64 o 
   3  -7   1     1136.56     1091.23     14.90 o 
   4  -7   1      647.12      689.21     13.21 o 
   5  -7   1      253.70      234.87      9.70 o 
   6  -7   1        1.83       -7.01      7.85 o 
   7  -7   1        0.47       -5.85     10.00 o 
   8  -7   1       15.78       -4.08     26.49 o 
 -10  -6   1        6.67       14.08     16.31 o 
  -9  -6   1       28.12        7.40     15.49 o 
  -8  -6   1      240.12      221.23     14.43 o 
  -7  -6   1      218.08      198.02     12.39 o 
  -6  -6   1      125.85      116.28     18.63 o 
  -5  -6   1        6.64        6.47      6.66 o 
  -4  -6   1       56.97       54.29      6.42 o 
  -3  -6   1     2876.61     2761.03     25.42 o 
  -2  -6   1     4162.08     4112.15     36.85 o 
  -1  -6   1      415.15      405.38      6.84 o 
   0  -6   1      790.25      888.02     11.31 o 
   1  -6   1      536.05      530.00      8.73 o 
   2  -6   1     2783.07     2710.20     29.56 o 
   3  -6   1     1525.12     1431.42     19.30 o 
   4  -6   1      457.97      435.66      9.50 o 
   5  -6   1       85.75       91.26      7.13 o 
   6  -6   1       40.95       30.72      7.60 o 
   7  -6   1       58.95       51.51      9.79 o 
   8  -6   1       81.65       73.39     15.31 o 
 -10  -5   1       56.70       36.32     16.97 o 
  -9  -5   1      248.78      239.21     13.99 o 
  -8  -5   1      192.94      223.19     12.03 o 
  -7  -5   1       10.18        4.58      7.52 o 
  -6  -5   1       31.08       25.02      6.73 o 
  -5  -5   1      107.14      101.58      5.95 o 
  -4  -5   1       71.62       56.62      9.90 o 
  -3  -5   1     4621.44     4572.14     48.41 o 
  -2  -5   1      107.90      143.53      3.41 o 
  -1  -5   1       71.62       67.48      2.60 o 
   0  -5   1      200.93      323.70      5.34 o 
   1  -5   1      641.52      634.14      9.14 o 
   2  -5   1      950.25      886.94     11.79 o 
   3  -5   1     2751.59     2722.43     31.83 o 
   4  -5   1       92.30      101.44      6.24 o 
   5  -5   1      662.17      675.82     12.70 o 
   6  -5   1       63.63       57.16     11.01 o 
   7  -5   1      163.85      163.94     10.01 o 
   8  -5   1      148.00      135.10     14.29 o 
 -10  -4   1       90.30       80.86     21.55 o 
  -9  -4   1      380.88      382.01     14.30 o 
  -8  -4   1      142.75      158.55     14.26 o 
  -7  -4   1      112.53      109.59      8.64 o 
  -6  -4   1       28.56       42.55      8.00 o 
  -5  -4   1      632.67      584.16      8.25 o 
  -4  -4   1     1199.46     1184.44     14.37 o 
  -3  -4   1       48.44       78.27      5.48 o 
  -2  -4   1        2.50        9.97      1.47 o 
  -1  -4   1       69.04       86.62      2.44 o 
   1  -4   1        5.22       59.29     10.41 o 
   2  -4   1     3380.81     3338.67     34.53 o 
   3  -4   1      694.77      726.15      9.57 o 
   4  -4   1     1024.49     1037.80     12.64 o 
   5  -4   1        3.29        2.86      4.18 o 
   6  -4   1        6.78       -3.17      5.36 o 
   7  -4   1      358.08      369.59     13.79 o 
   8  -4   1      464.66      497.76     17.65 o 
   9  -4   1      151.20      158.96     21.37 o 
 -10  -3   1      119.99       99.18     17.17 o 
  -9  -3   1      351.19      364.27     16.31 o 
  -8  -3   1      380.81      345.23     12.24 o 
  -7  -3   1      368.62      358.82     16.94 o 
  -6  -3   1       90.14      108.06      5.84 o 
  -5  -3   1     1713.65     1789.43     18.33 o 
  -4  -3   1     1886.76     1890.10     22.03 o 
  -3  -3   1     1102.01     1110.24     11.10 o 
  -2  -3   1     2058.75     2393.95     22.68 o 
  -1  -3   1      208.34      221.33      3.04 o 
   0  -3   1      686.56      685.44      7.23 o 
   1  -3   1      136.99      130.64      4.20 o 
   2  -3   1      459.49      459.07      6.35 o 
   3  -3   1      661.53      626.76      8.43 o 
   4  -3   1        2.83        4.36      3.58 o 
   5  -3   1       35.65       25.22      3.92 o 
   6  -3   1      354.57      342.01      8.36 o 
   7  -3   1      447.55      457.96     11.26 o 
   8  -3   1      637.60      674.42     18.74 o 
   9  -3   1       91.62       63.93     18.11 o 
 -10  -2   1       98.39      151.06     23.34 o 
  -9  -2   1      214.09      189.34     18.01 o 
  -8  -2   1      199.25      176.09     10.06 o 
  -7  -2   1       82.81       97.22      6.57 o 
  -6  -2   1      226.81      242.02      7.80 o 
  -5  -2   1     3250.25     3162.79     33.16 o 
  -4  -2   1     4020.87     4032.35     38.50 o 
  -3  -2   1     3652.04     3810.24     48.49 o 
  -2  -2   1     9327.38     9103.67     89.78 o 
  -1  -2   1     1713.58     1645.65     14.32 o 
   0  -2   1     1051.74     1003.77      8.98 o 
   1  -2   1     1187.20     1171.87     30.57 o 
   2  -2   1       69.56       71.87      3.42 o 
   3  -2   1      140.34      169.24      6.69 o 
   4  -2   1        3.38        9.02      2.85 o 
   5  -2   1       99.67       91.12      4.45 o 
   6  -2   1      452.32      446.13      8.57 o 
   7  -2   1      258.37      250.80      8.87 o 
   8  -2   1      121.57      125.22      9.95 o 
   9  -2   1       74.31       76.08     14.61 o 
 -10  -1   1       53.37       27.06     34.43 o 
  -9  -1   1       59.44       36.71     20.18 o 
  -8  -1   1        0.87        4.69      8.93 o 
  -7  -1   1       44.52       37.01      6.17 o 
  -6  -1   1      270.62      296.25      7.75 o 
  -5  -1   1     1955.06     2007.43     22.66 o 
  -4  -1   1     2949.63     2836.32     36.97 o 
  -3  -1   1     5602.38     5489.94     48.46 o 
  -2  -1   1      189.86      176.34      3.95 o 
  -1  -1   1      976.71      981.10     12.02 o 
   0  -1   1     2417.97     2386.87     21.85 o 
   1  -1   1     5434.02     5799.11     44.67 o 
   2  -1   1     4326.99     4101.93     33.40 o 
   3  -1   1     1625.10     1554.66     14.62 o 
   4  -1   1       69.45       89.02      4.66 o 
   5  -1   1      337.17      380.24      7.49 o 
   6  -1   1      358.63      365.95      7.42 o 
   7  -1   1      130.55      112.18      9.16 o 
   8  -1   1      126.78      149.15     13.45 o 
   9  -1   1       52.50       40.13     12.12 o 
  10  -1   1        3.82       -2.52     23.14 o 
  -9   0   1        0.47       -0.48     11.68 o 
  -8   0   1        0.84       -2.50     10.11 o 
  -7   0   1        0.19       -2.36      6.65 o 
  -6   0   1      292.28      310.11      7.82 o 
  -5   0   1      100.26      107.54      6.65 o 
  -4   0   1     1518.22     1480.35     16.31 o 
  -3   0   1      249.29      230.93      4.58 o 
  -2   0   1     2994.59     2917.76     25.15 o 
  -1   0   1       47.83      208.41     11.05 o 
   0   0   1     4392.16     3583.21     40.14 o 
   1   0   1     4256.70     3839.17     41.57 o 
   2   0   1     4397.71     4355.05     48.95 o 
   3   0   1     2567.91     2588.61     24.96 o 
   4   0   1      383.47      390.83      7.63 o 
   5   0   1      838.71      993.43     11.28 o 
   6   0   1      757.98      759.22     12.58 o 
   7   0   1      394.59      385.82      9.48 o 
   8   0   1      221.39      225.41     10.44 o 
   9   0   1        5.75      -10.76     10.76 o 
  10   0   1        0.21      -15.57     15.57 o 
  -9   1   1        0.21        3.49     15.99 o 
  -8   1   1       33.74       34.83     10.49 o 
  -7   1   1       31.10       33.26      7.24 o 
  -6   1   1      135.59      144.75      7.09 o 
  -5   1   1       14.92        4.51      3.87 o 
  -4   1   1      194.86      183.36      5.65 o 
  -3   1   1       24.13       41.52      2.70 o 
  -2   1   1     2159.04     2106.00     20.65 o 
  -1   1   1     3072.54     3038.35     27.08 o 
   0   1   1     1511.50     1520.20     13.92 o 
   1   1   1      975.91      921.43      8.77 o 
   2   1   1     3597.28     3585.12     37.51 o 
   3   1   1     2278.88     2379.57     21.87 o 
   4   1   1     3325.01     3830.93     32.49 o 
   5   1   1      990.83     1024.75     11.86 o 
   6   1   1     1183.59     1171.08     15.92 o 
   7   1   1      814.10      770.09     13.10 o 
   8   1   1      128.96      149.32      9.14 o 
   9   1   1        0.29        8.10     21.30 o 
  10   1   1       16.65       39.13     16.06 o 
  -9   2   1       43.39       36.20     13.37 o 
  -8   2   1       49.12       54.19      9.58 o 
  -7   2   1       40.86       44.76      8.43 o 
  -6   2   1      265.74      269.90      9.12 o 
  -5   2   1      359.11      321.17      7.66 o 
  -4   2   1      526.34      503.71      8.43 o 
  -3   2   1      623.83      661.23      8.34 o 
  -2   2   1      567.42      711.95     11.75 o 
  -1   2   1    14071.13    13886.08    112.71 o 
   0   2   1     2657.64     2302.22     19.80 o 
   1   2   1    12642.27    12137.88    108.01 o 
   2   2   1     2483.92     2309.68     30.48 o 
   3   2   1      682.33      748.70      7.70 o 
   4   2   1      770.00      829.76      7.79 o 
   5   2   1      950.03      888.56     10.41 o 
   6   2   1     1646.57     1560.30     17.10 o 
   7   2   1      535.37      509.90     12.09 o 
   8   2   1       14.85       12.43      9.69 o 
   9   2   1      124.97       99.50     11.58 o 
  10   2   1       51.61       24.30     21.15 o 
  -9   3   1        3.59       -2.11     16.84 o 
  -8   3   1        5.97       21.99      9.91 o 
  -7   3   1      191.89      202.47     10.51 o 
  -6   3   1      765.81      738.34     14.21 o 
  -5   3   1     2072.30     1970.14     26.50 o 
  -4   3   1       75.97       85.24      4.04 o 
  -3   3   1       36.21       26.33      3.32 o 
  -2   3   1     2097.61     2124.78     21.02 o 
  -1   3   1     5474.85     5641.39     46.65 o 
   0   3   1     7726.83     8104.23     63.42 o 
   1   3   1     3093.80     3235.06     28.85 o 
   2   3   1     4761.18     4729.84     59.36 o 
   3   3   1        8.42        5.18      2.58 o 
   4   3   1       91.56       72.89      2.82 o 
   5   3   1      376.29      374.22      5.91 o 
   6   3   1      937.75      915.75     12.09 o 
   7   3   1       29.51       43.22      7.38 o 
   8   3   1       75.01       70.43      9.12 o 
   9   3   1      102.42       83.44      9.85 o 
  10   3   1      111.57      114.97     17.58 o 
  -9   4   1        2.78       -0.71     18.00 o 
  -8   4   1       71.91       78.90     13.42 o 
  -7   4   1      439.23      419.96     14.91 o 
  -6   4   1     1128.77     1105.66     18.24 o 
  -5   4   1      220.36      216.93      8.49 o 
  -4   4   1      574.70      526.24     10.01 o 
  -3   4   1     1046.42     1103.26     13.31 o 
  -2   4   1     1228.68     1336.80     14.70 o 
  -1   4   1     6007.88     5937.40     47.34 o 
   0   4   1     1828.53     1848.18     16.64 o 
   1   4   1     2323.89     2338.24     20.56 o 
   2   4   1      582.87      573.76     10.78 o 
   3   4   1      213.26      288.89      8.61 o 
   4   4   1      151.70      190.75      6.25 o 
   5   4   1      252.66      218.60      8.03 o 
   6   4   1      278.36      296.12      7.42 o 
   7   4   1        1.08       -0.08      6.86 o 
   8   4   1        2.51       -2.79      8.18 o 
   9   4   1       20.10       18.97     10.56 o 
  10   4   1       61.58       52.60     15.71 o 
  -8   5   1       46.22       47.81     20.33 o 
  -7   5   1      258.35      267.12     13.95 o 
  -6   5   1       70.86       75.94      9.78 o 
  -5   5   1      356.52      314.68     10.05 o 
  -4   5   1      322.56      325.51      8.04 o 
  -3   5   1     1325.86     1334.58     16.52 o 
  -2   5   1     1701.14     1688.97     18.20 o 
  -1   5   1     2244.17     2239.59     21.21 o 
   0   5   1     3611.89     3724.85     30.56 o 
   1   5   1     3197.82     3271.12     26.57 o 
   2   5   1      128.37       99.16      3.11 o 
   3   5   1       78.45      198.98      8.94 o 
   4   5   1     1158.02     1038.85     16.83 o 
   5   5   1      829.50      755.50     23.26 o 
   6   5   1      352.75      350.75     12.57 o 
   7   5   1       54.65       45.70     10.58 o 
   8   5   1       48.34       42.13     10.76 o 
   9   5   1        8.29        2.48     18.61 o 
  10   5   1      113.56       82.61     16.81 o 
  -8   6   1       11.75        1.89     17.23 o 
  -7   6   1      179.93      146.98     15.80 o 
  -6   6   1      163.56      173.27     15.73 o 
  -5   6   1      216.63      195.82     11.32 o 
  -4   6   1       25.58       31.65      5.85 o 
  -3   6   1      251.88      278.35      7.04 o 
  -2   6   1      387.52      406.74      6.87 o 
  -1   6   1     4727.48     4814.06     42.81 o 
   0   6   1      549.20      461.93      6.95 o 
   1   6   1      865.13      885.85     10.03 o 
   2   6   1     2010.88     1987.50     17.75 o 
   3   6   1     1661.40     1698.28     24.62 o 
   4   6   1     4269.18     3965.99     52.44 o 
   5   6   1     1255.81     1217.41     23.18 o 
   6   6   1        1.54       14.90      7.55 o 
   7   6   1      142.25      165.91     11.31 o 
   8   6   1       14.23       11.03     19.64 o 
   9   6   1      120.63      128.92     14.47 o 
  10   6   1      104.13       99.93     16.73 o 
  -8   7   1       88.08      103.91     24.19 o 
  -7   7   1      246.42      277.91     21.29 o 
  -6   7   1       44.40       54.44     13.45 o 
  -5   7   1        0.41        9.17      8.49 o 
  -4   7   1       16.58       20.94      6.86 o 
  -3   7   1       96.43      115.10      6.59 o 
  -2   7   1      584.47      569.20      9.63 o 
  -1   7   1      980.37      978.97     14.64 o 
   0   7   1      548.17      538.18      8.07 o 
   1   7   1      488.29      458.26     10.21 o 
   2   7   1     1935.53     1936.70     18.63 o 
   3   7   1     1039.36      974.12     16.61 o 
   4   7   1     3474.55     3420.60     46.32 o 
   5   7   1        4.62        7.29      6.79 o 
   6   7   1     1038.27      991.75     21.91 o 
   7   7   1      314.81      285.75     13.97 o 
   8   7   1      101.20       91.24     12.59 o 
   9   7   1      169.67      156.24     15.43 o 
  10   7   1       70.43       59.71     16.83 o 
  -7   8   1       59.65       63.55     17.18 o 
  -6   8   1       10.89       15.86     11.59 o 
  -5   8   1        6.57        9.54      9.97 o 
  -4   8   1      106.41      118.92      8.47 o 
  -3   8   1       83.22       98.17      6.87 o 
  -2   8   1      512.54      517.58     12.85 o 
  -1   8   1      226.61      209.93      6.65 o 
   0   8   1      128.28      122.00      4.96 o 
   1   8   1        8.80       30.49      4.23 o 
   2   8   1       88.83       86.33      3.91 o 
   3   8   1      572.21      550.10     10.57 o 
   4   8   1      862.46      851.08     16.50 o 
   5   8   1      516.31      555.71     15.40 o 
   6   8   1      349.61      345.65     13.84 o 
   7   8   1      138.50      155.13     12.11 o 
   8   8   1      233.75      220.94     14.98 o 
   9   8   1      202.23      206.13     17.40 o 
  10   8   1      125.73      107.16     18.07 o 
  -7   9   1       90.19      133.99     24.61 o 
  -6   9   1       76.89       96.43     15.16 o 
  -5   9   1       17.60       39.16     12.09 o 
  -4   9   1      128.29      151.69     14.48 o 
  -3   9   1      302.13      305.80     10.69 o 
  -2   9   1      410.53      382.55     10.56 o 
  -1   9   1      198.00      200.18      7.36 o 
   0   9   1        0.45        5.89      4.74 o 
   1   9   1      240.22      268.89      7.48 o 
   2   9   1      486.37      480.23      8.41 o 
   3   9   1      241.15      254.28      7.49 o 
   4   9   1      324.53      340.04     11.29 o 
   5   9   1      114.46      124.88      9.93 o 
   6   9   1       20.43        6.03      8.96 o 
   7   9   1       54.38       49.46     20.10 o 
   8   9   1      265.59      270.64     16.29 o 
   9   9   1      274.33      274.44     18.54 o 
  -6  10   1       10.24       -5.61     16.78 o 
  -5  10   1        9.53        2.84     13.09 o 
  -4  10   1      252.60      220.56     14.07 o 
  -3  10   1      447.13      417.36     13.84 o 
  -2  10   1      693.29      630.41     16.50 o 
  -1  10   1      109.29      105.90      6.68 o 
   0  10   1       20.13       18.06      5.68 o 
   1  10   1      631.61      671.14     11.41 o 
   2  10   1      280.35      268.91     10.15 o 
   3  10   1      448.71      487.73     15.70 o 
   4  10   1       18.84       34.69      9.38 o 
   5  10   1      120.51      114.41     10.31 o 
   6  10   1       68.54       70.05     10.50 o 
   7  10   1      158.87      124.58     12.93 o 
   8  10   1       88.10       90.21     13.53 o 
   9  10   1      122.62      111.54     17.33 o 
  -5  11   1       13.80        1.86     14.82 o 
  -4  11   1      279.19      294.91     17.78 o 
  -3  11   1      344.62      343.60     15.62 o 
  -2  11   1      322.37      298.03     12.05 o 
  -1  11   1       83.61       97.21     11.91 o 
   0  11   1      631.15      652.87     12.96 o 
   1  11   1      315.70      312.27      9.76 o 
   2  11   1     1711.10     1757.08     29.61 o 
   3  11   1      457.63      523.10     15.79 o 
   4  11   1      460.79      422.52     14.75 o 
   5  11   1      174.57      174.68     15.73 o 
   6  11   1        3.22       -6.84     15.00 o 
   7  11   1      137.50      129.85     13.18 o 
   8  11   1       65.86       57.38     17.61 o 
   9  11   1       19.54       26.23     16.03 o 
  -4  12   1      125.44      135.75     17.88 o 
  -3  12   1      201.04      185.80     15.90 o 
  -2  12   1       67.66       56.04     14.11 o 
  -1  12   1       99.73      121.19     13.23 o 
   0  12   1      146.33      176.80     10.94 o 
   1  12   1      732.68      745.18     14.74 o 
   2  12   1     1174.29     1250.78     27.66 o 
   3  12   1     1618.45     1609.21     32.95 o 
   4  12   1      513.91      476.69     20.61 o 
   5  12   1       66.77       45.59     11.27 o 
   6  12   1       68.43       48.23     12.18 o 
   7  12   1      199.29      201.01     16.94 o 
   8  12   1       62.78       35.05     16.63 o 
  -4  13   1      103.00      113.72     20.79 o 
  -3  13   1       68.42       67.15     19.23 o 
  -2  13   1        8.95       24.65     17.82 o 
  -1  13   1       31.83       -6.46     13.97 o 
   0  13   1       20.41       24.23     17.20 o 
   1  13   1      234.89      261.55     16.15 o 
   2  13   1      742.75      784.09     23.13 o 
   3  13   1      718.76      749.32     25.72 o 
   4  13   1      172.20      143.02     15.97 o 
   5  13   1      136.99      129.48     20.75 o 
   6  13   1      112.74      111.83     14.03 o 
   7  13   1      169.18      179.08     17.35 o 
   8  13   1      177.58      136.93     17.85 o 
  -2  14   1        0.16       -6.61     19.78 o 
  -1  14   1       30.32       19.05     13.02 o 
   0  14   1        0.22      -12.54     16.02 o 
   1  14   1       89.81       94.83     20.20 o 
   2  14   1      106.82      118.28     19.16 o 
   3  14   1      110.25       89.88     20.96 o 
   4  14   1        0.26        6.00     15.20 o 
   5  14   1       86.72       53.16     17.64 o 
   6  14   1      129.70      118.74     20.69 o 
   7  14   1      127.65      115.04     22.92 o 
  -1  15   1       11.96        9.50     22.55 o 
   0  15   1       37.91       50.90     22.64 o 
   1  15   1       90.98       64.98     23.14 o 
   2  15   1        4.48       -8.93     21.91 o 
   3  15   1       30.20      -19.54     20.28 o 
   4  15   1        0.12      -37.76     37.76 o 
   5  15   1       31.90       22.60     23.35 o 
   6  15   1      117.95      122.71     23.40 o 
   1  16   1       61.97       83.44     44.07 o 
   2  16   1       13.38      -15.57     31.55 o 
   3  16   1        6.53        7.46     20.59 o 
   4  16   1        0.14      -21.20     21.20 o 
  -5 -15   2      167.22      239.50     65.31 o 
  -4 -15   2      311.22      342.18     25.22 o 
  -3 -15   2      291.60      331.61     23.99 o 
  -2 -15   2        0.84      -20.66     46.59 o 
  -1 -15   2       18.51       -1.58     17.38 o 
   0 -15   2       74.81       67.67     25.85 o 
   1 -15   2       61.74       27.31     17.27 o 
  -6 -14   2      119.86      135.64     33.76 o 
  -5 -14   2      347.44      366.26     24.22 o 
  -4 -14   2      422.77      429.46     25.02 o 
  -3 -14   2      221.00      245.80     19.87 o 
  -2 -14   2       54.15       31.79     16.71 o 
  -1 -14   2      248.71      240.57     17.57 o 
   0 -14   2      149.32      155.55     14.74 o 
   1 -14   2      164.63      156.88     16.33 o 
   2 -14   2      184.11      180.31     14.85 o 
   3 -14   2        1.40       -4.84     22.30 o 
  -7 -13   2        0.41      -24.51     24.51 o 
  -6 -13   2       82.12       95.95     23.64 o 
  -5 -13   2      293.73      325.98     22.19 o 
  -4 -13   2      342.69      330.16     21.23 o 
  -3 -13   2      168.83      156.71     17.19 o 
  -2 -13   2      150.06      144.71     15.94 o 
  -1 -13   2      359.14      339.75     14.28 o 
   0 -13   2      428.76      425.67     12.16 o 
   1 -13   2      460.73      444.09     17.37 o 
   2 -13   2      246.04      234.45     12.92 o 
   3 -13   2       24.87       32.92     12.38 o 
   4 -13   2        0.17        0.66     16.89 o 
  -8 -12   2        0.06       -0.09     16.02 o 
  -7 -12   2       23.68        9.04     17.73 o 
  -6 -12   2      104.09      101.49     13.83 o 
  -5 -12   2      378.45      371.10     21.91 o 
  -4 -12   2       32.61       24.97     14.15 o 
  -3 -12   2      146.82      160.87     15.10 o 
  -2 -12   2       68.42       31.82     14.06 o 
  -1 -12   2      320.75      314.61     11.21 o 
   0 -12   2      910.78      924.79     19.33 o 
   1 -12   2      410.80      436.06     11.51 o 
   2 -12   2      194.46      196.18     10.34 o 
   3 -12   2       40.17       49.45     10.49 o 
   4 -12   2       28.11       26.77     12.13 o 
   5 -12   2       98.24      107.64     17.96 o 
  -8 -11   2        2.58      -15.24     15.24 o 
  -7 -11   2       10.67       17.69     12.56 o 
  -6 -11   2      267.29      230.07     15.29 o 
  -5 -11   2      112.85      114.00     11.79 o 
  -4 -11   2      157.51      163.85     11.38 o 
  -3 -11   2       96.77      111.17     13.08 o 
  -2 -11   2       26.38       22.13      6.55 o 
  -1 -11   2      157.36      178.27      7.66 o 
   0 -11   2      287.84      302.77      9.16 o 
   1 -11   2      201.21      223.03     10.73 o 
   2 -11   2      110.33      141.14      8.99 o 
   3 -11   2       69.39       73.86      8.63 o 
   4 -11   2       49.11       65.94     10.00 o 
   5 -11   2      289.35      320.30     21.79 o 
  -9 -10   2       27.87       -5.71     16.49 o 
  -8 -10   2      112.16      128.59     15.79 o 
  -7 -10   2      260.82      269.96     16.73 o 
  -6 -10   2      443.78      445.31     17.85 o 
  -5 -10   2      205.00      208.58     12.63 o 
  -4 -10   2      216.05      206.67     14.69 o 
  -3 -10   2       88.93       82.29      9.44 o 
  -2 -10   2       77.63      100.92      7.87 o 
  -1 -10   2       25.65       16.89      5.88 o 
   0 -10   2      692.18      695.98     13.83 o 
   1 -10   2        7.53        1.36      6.03 o 
   2 -10   2      171.53      205.90      8.44 o 
   3 -10   2        2.67       -2.79      6.67 o 
   4 -10   2       93.65       93.26     11.08 o 
   5 -10   2      300.56      308.20     13.54 o 
   6 -10   2       78.89       55.64     12.66 o 
  -9  -9   2       29.53       22.82     15.84 o 
  -8  -9   2      325.45      304.33     18.73 o 
  -7  -9   2      713.25      718.14     23.38 o 
  -6  -9   2      375.41      372.89     16.77 o 
  -5  -9   2      209.90      183.81     11.43 o 
  -4  -9   2       15.82       14.53      7.58 o 
  -3  -9   2      145.52      154.13      6.36 o 
  -2  -9   2      428.10      462.10      9.30 o 
  -1  -9   2     1019.45     1028.07     14.73 o 
   0  -9   2      310.40      300.30      7.85 o 
   1  -9   2       39.47       39.76      4.90 o 
   2  -9   2        1.99        8.33      4.92 o 
   3  -9   2        3.12       -2.32      5.56 o 
   4  -9   2      145.22      140.73      8.03 o 
   5  -9   2      176.88      176.38     10.97 o 
   6  -9   2       46.04       44.58     19.48 o 
   7  -9   2       81.59       83.93     14.65 o 
  -9  -8   2       38.33      -11.23     15.35 o 
  -8  -8   2      174.23      165.81     25.02 o 
  -7  -8   2      475.93      460.06     17.60 o 
  -6  -8   2      109.88      139.21     11.25 o 
  -5  -8   2      305.28      283.13     13.05 o 
  -4  -8   2        1.17       -3.44      6.82 o 
  -3  -8   2      283.32      344.36      9.36 o 
  -2  -8   2     2095.03     2239.27     24.16 o 
  -1  -8   2     2522.28     2484.07     26.51 o 
   0  -8   2     1169.03     1158.72     15.66 o 
   1  -8   2       59.46       62.06      6.32 o 
   2  -8   2       20.07       16.92      4.45 o 
   3  -8   2      296.69      246.84      7.55 o 
   4  -8   2      262.79      259.79      9.74 o 
   5  -8   2      203.86      201.04      9.80 o 
   6  -8   2      102.72      108.84      9.47 o 
   7  -8   2        0.58        9.45     16.64 o 
  -9  -7   2        0.10        9.09     24.11 o 
  -8  -7   2      113.82      127.40     13.65 o 
  -7  -7   2       69.17      112.40     11.87 o 
  -6  -7   2      250.83      183.48     11.81 o 
  -5  -7   2      423.61      414.76     14.01 o 
  -4  -7   2      296.07      299.29      7.73 o 
  -3  -7   2      505.17      552.26      7.85 o 
  -2  -7   2     1620.31     1651.24     17.25 o 
  -1  -7   2     3611.84     3695.10     37.46 o 
   0  -7   2     2449.14     2343.89     26.88 o 
   1  -7   2      976.24      966.14     13.50 o 
   2  -7   2      253.08      261.89      7.03 o 
   3  -7   2     2088.92     1968.88     23.81 o 
   4  -7   2      403.84      373.51     10.35 o 
   5  -7   2      227.25      229.37      9.76 o 
   6  -7   2       34.35       26.33      8.20 o 
   7  -7   2        7.16        9.87      8.99 o 
   8  -7   2       52.97       49.65     14.38 o 
  -9  -6   2       19.05       -7.51     13.96 o 
  -8  -6   2      132.04      138.41     20.46 o 
  -7  -6   2      134.48      148.56     11.80 o 
  -6  -6   2      236.87      277.93     13.15 o 
  -5  -6   2      201.74      207.37     11.19 o 
  -4  -6   2      124.66      136.14      4.74 o 
  -3  -6   2      145.49      172.36      5.68 o 
  -2  -6   2     2315.37     2309.02     22.83 o 
  -1  -6   2     2600.53     2473.28     40.19 o 
   0  -6   2     2463.03     2547.05     28.51 o 
   1  -6   2     1517.40     1490.22     18.20 o 
   2  -6   2     1550.06     1626.91     18.20 o 
   3  -6   2     1481.49     1383.00     17.61 o 
   4  -6   2      622.55      637.54     11.42 o 
   5  -6   2      786.52      812.90     27.89 o 
   6  -6   2      181.07      202.02      9.52 o 
   7  -6   2       13.02        4.47      9.10 o 
   8  -6   2       88.49       80.18     12.43 o 
 -10  -5   2       11.34      -17.01     40.49 o 
  -9  -5   2      116.27      103.42     12.60 o 
  -8  -5   2      180.89      186.76     11.79 o 
  -7  -5   2      396.89      399.19     13.69 o 
  -6  -5   2        0.42        4.29      6.50 o 
  -5  -5   2       46.76       77.02      4.92 o 
  -4  -5   2      236.90      244.83      5.20 o 
  -3  -5   2      773.41      689.43      8.37 o 
  -2  -5   2     1013.88     1035.28     10.61 o 
  -1  -5   2       35.55       33.96      2.75 o 
   0  -5   2      530.20      506.96      7.62 o 
   1  -5   2      852.05      900.73     11.87 o 
   2  -5   2       37.14       14.90      4.12 o 
   3  -5   2     2311.39     2348.19     26.33 o 
   4  -5   2     1960.16     1963.22     21.54 o 
   5  -5   2     1851.69     1868.67     22.25 o 
   6  -5   2       81.82       90.29      7.62 o 
   7  -5   2        0.79      -10.53     10.53 o 
   8  -5   2       20.30       15.56      9.48 o 
   9  -5   2       50.73       21.67     23.77 o 
 -10  -4   2        7.98       -7.82     16.28 o 
  -9  -4   2      134.67      107.10     14.88 o 
  -8  -4   2      248.80      283.11     12.03 o 
  -7  -4   2      798.42      862.68     18.72 o 
  -6  -4   2      106.25      108.93      6.56 o 
  -5  -4   2       99.07      101.23      7.28 o 
  -4  -4   2      627.72      601.22      8.35 o 
  -3  -4   2      142.85      127.22      3.48 o 
  -2  -4   2     1660.91     1625.88     15.41 o 
  -1  -4   2       15.23       23.07      2.46 o 
   0  -4   2      177.01      213.87      5.21 o 
   1  -4   2        3.20       23.02      4.62 o 
   2  -4   2      733.45      821.16     11.36 o 
   3  -4   2     1356.43     1447.62     15.94 o 
   4  -4   2     1963.71     1959.11     21.22 o 
   5  -4   2      121.73      145.04      7.27 o 
   6  -4   2       11.92       16.69      7.79 o 
   7  -4   2       73.75       64.82      7.81 o 
   8  -4   2       56.15       61.34     12.68 o 
   9  -4   2      136.66      144.72     22.11 o 
 -10  -3   2       19.28      -10.53     22.16 o 
  -9  -3   2      181.00      198.92     15.36 o 
  -8  -3   2      390.52      391.31     12.97 o 
  -7  -3   2      545.66      521.00     13.85 o 
  -6  -3   2       64.33       62.44      5.53 o 
  -5  -3   2      647.31      629.60     10.07 o 
  -4  -3   2     1212.41     1225.69     14.31 o 
  -3  -3   2     2826.63     2661.81     24.35 o 
  -2  -3   2     2613.69     2476.21     22.28 o 
  -1  -3   2      403.27      442.27      6.82 o 
   0  -3   2       79.56       95.53      4.64 o 
   1  -3   2      379.60      462.47      5.90 o 
   2  -3   2     1036.93     1215.64     11.75 o 
   3  -3   2      339.63      370.42      6.39 o 
   4  -3   2      163.64      189.52      5.91 o 
   5  -3   2      365.52      378.57      7.84 o 
   6  -3   2      614.47      601.30      9.90 o 
   7  -3   2       57.73       39.24      6.56 o 
   8  -3   2      127.84      123.37     11.62 o 
   9  -3   2       32.74       30.26     12.92 o 
 -10  -2   2      140.08      190.16     20.15 o 
  -9  -2   2      153.37      149.22     20.83 o 
  -8  -2   2      339.08      332.88     14.40 o 
  -7  -2   2       18.27        2.52      5.78 o 
  -6  -2   2      304.98      308.12      8.13 o 
  -5  -2   2     1160.88     1177.23     16.00 o 
  -4  -2   2     2090.39     1942.86     20.10 o 
  -3  -2   2     1578.80     1489.44     21.37 o 
  -2  -2   2     2891.75     2728.29     25.79 o 
  -1  -2   2      645.19      610.87      5.66 o 
   0  -2   2     3732.87     3842.76     32.25 o 
   1  -2   2     2122.16     2324.97     20.16 o 
   2  -2   2     1526.47     1749.35     15.16 o 
   3  -2   2     1097.20     1112.55     13.12 o 
   4  -2   2      101.35       98.84      3.70 o 
   5  -2   2       18.88       20.10      3.71 o 
   6  -2   2      223.84      222.55      6.64 o 
   7  -2   2       23.65       15.92      5.39 o 
   8  -2   2      177.07      186.23     10.92 o 
   9  -2   2       67.57       11.08     13.87 o 
  -9  -1   2      132.33      121.73     28.05 o 
  -8  -1   2       76.99       75.84     13.69 o 
  -7  -1   2       15.21       10.97      5.93 o 
  -6  -1   2      260.31      260.41      7.74 o 
  -5  -1   2      249.34      247.81      7.42 o 
  -4  -1   2     1096.03     1058.14     12.48 o 
  -3  -1   2     4474.29     4280.86     40.47 o 
  -2  -1   2     2294.97     2207.15     30.27 o 
  -1  -1   2    19583.75    19645.21    215.59 o 
   0  -1   2      435.72      458.28      5.58 o 
   1  -1   2     4625.36     4437.19     41.61 o 
   2  -1   2     5630.74     5610.36     45.08 o 
   3  -1   2     3578.60     3527.79     31.88 o 
   4  -1   2      653.78      655.68     13.22 o 
   5  -1   2        4.29       30.08      3.63 o 
   6  -1   2       51.89       58.12      4.58 o 
   7  -1   2      312.59      326.74      8.13 o 
   8  -1   2      549.73      559.71     11.79 o 
   9  -1   2      122.93      118.32     13.19 o 
  10  -1   2        3.31        2.56     21.49 o 
  -9   0   2       60.39       40.60     15.15 o 
  -8   0   2      103.00      108.73     16.78 o 
  -7   0   2        0.52       -6.65      6.65 o 
  -6   0   2      124.85      121.31      5.88 o 
  -5   0   2      216.82      211.63      6.20 o 
  -4   0   2     3672.19     3712.87     36.30 o 
  -3   0   2      604.41      534.08      7.11 o 
  -2   0   2     1000.59      950.83     10.77 o 
  -1   0   2      928.13      947.32     15.01 o 
   0   0   2      221.27      245.51      3.69 o 
   1   0   2    15841.64    14585.48    123.98 o 
   2   0   2     2277.87     2161.37     18.64 o 
   3   0   2     3478.89     3375.15     31.72 o 
   4   0   2      448.67      371.43      6.21 o 
   5   0   2      708.67      726.38     11.82 o 
   6   0   2      435.21      412.44      7.90 o 
   7   0   2     1065.11     1037.65     13.34 o 
   8   0   2      309.53      325.80      9.83 o 
   9   0   2      132.00      134.77     15.03 o 
  10   0   2        4.04      -14.59     16.79 o 
  -9   1   2       90.95       94.77     16.20 o 
  -8   1   2       72.20       85.56      9.68 o 
  -7   1   2       32.56       21.72      7.41 o 
  -6   1   2      224.52      232.40      8.60 o 
  -5   1   2      746.88      763.77     13.69 o 
  -4   1   2     2015.43     2097.34     23.33 o 
  -3   1   2      116.81      142.24      4.17 o 
  -2   1   2     2744.94     2942.79     30.03 o 
  -1   1   2      406.72      443.86      7.12 o 
   0   1   2      343.18      252.40      3.32 o 
   1   1   2     7662.32     6741.57     61.43 o 
   2   1   2     2708.44     2609.26     21.18 o 
   3   1   2      183.10      251.47      3.71 o 
   4   1   2     1744.31     1843.45     15.64 o 
   5   1   2      867.48      822.90     10.25 o 
   6   1   2      944.78      954.38     11.40 o 
   7   1   2     1060.53     1061.15     12.00 o 
   8   1   2      266.66      246.41     10.65 o 
   9   1   2      112.18      124.67     11.58 o 
  10   1   2        7.93       -0.89     22.72 o 
  -9   2   2      111.49      111.28     15.76 o 
  -8   2   2       24.26       12.31     10.46 o 
  -7   2   2      114.51      120.22     15.49 o 
  -6   2   2      165.07      193.82     11.29 o 
  -5   2   2      703.75      765.25     11.80 o 
  -4   2   2     1036.51     1091.60     17.21 o 
  -3   2   2      403.16      402.77     10.87 o 
  -2   2   2        6.22       10.52      2.73 o 
  -1   2   2     5282.94     5251.02     51.64 o 
   0   2   2        3.16        7.13      1.81 o 
   1   2   2        2.64        4.56      1.42 o 
   2   2   2       55.18       62.45      2.79 o 
   3   2   2     1446.72     1381.57     14.06 o 
   4   2   2      177.85      204.52      4.84 o 
   5   2   2      271.74      297.94      4.92 o 
   6   2   2      892.95      996.52     10.91 o 
   7   2   2     1188.03     1223.72     18.03 o 
   8   2   2       55.95       56.89     12.32 o 
   9   2   2      145.49      147.71     15.69 o 
  10   2   2        2.71        2.33     17.36 o 
  -9   3   2       44.53       47.87     18.48 o 
  -8   3   2        0.16        2.91      9.92 o 
  -7   3   2      233.25      239.41     10.74 o 
  -6   3   2       67.98       98.65     10.48 o 
  -5   3   2     2015.32     2092.21     28.32 o 
  -4   3   2      760.60      774.10     12.86 o 
  -3   3   2     2417.01     2573.09     39.50 o 
  -2   3   2       32.98       47.88      3.58 o 
  -1   3   2      430.67      473.04      7.35 o 
   0   3   2     1282.53     1434.58     14.38 o 
   1   3   2      508.49      460.67      5.55 o 
   2   3   2     6789.11     6457.37     64.09 o 
   3   3   2      172.68      187.47      8.23 o 
   4   3   2      198.73      223.69      4.61 o 
   5   3   2       43.56       63.28      2.77 o 
   6   3   2      732.90      812.67     11.00 o 
   7   3   2      445.30      503.97     13.65 o 
   8   3   2       99.60      110.63      9.92 o 
   9   3   2       28.90       22.84      9.16 o 
  10   3   2       31.02       18.55     20.34 o 
  -8   4   2        7.02       12.07     12.61 o 
  -7   4   2       76.13       76.92     13.26 o 
  -6   4   2      461.28      486.45     12.65 o 
  -5   4   2      834.51      825.36     15.35 o 
  -4   4   2      288.84      300.68      8.48 o 
  -3   4   2     1319.63     1257.69     17.08 o 
  -2   4   2     1105.71      932.45     13.22 o 
  -1   4   2     8962.83     9210.67     95.36 o 
   0   4   2     5205.58     5392.45     50.35 o 
   1   4   2     1752.27     1709.40     17.23 o 
   2   4   2     2702.79     2716.45     24.50 o 
   3   4   2       30.71       35.64      3.77 o 
   4   4   2       70.12       93.65      4.93 o 
   5   4   2      583.34      655.27     12.77 o 
   6   4   2      459.87      420.89     13.55 o 
   7   4   2      410.80      396.92     12.37 o 
   8   4   2       85.85       74.75     11.81 o 
   9   4   2        0.97      -11.84     14.23 o 
  10   4   2       76.94       54.09     16.61 o 
  -8   5   2        1.35        8.89     17.25 o 
  -7   5   2       36.01       33.41     10.80 o 
  -6   5   2      272.57      273.02     12.30 o 
  -5   5   2      230.25      224.54      9.69 o 
  -4   5   2      263.10      237.58      8.18 o 
  -3   5   2      364.09      334.02      8.49 o 
  -2   5   2     3453.42     3457.11     38.98 o 
  -1   5   2     8260.46     8046.59     90.22 o 
   0   5   2     5032.06     4970.90     47.04 o 
   1   5   2     2323.81     2271.78     24.14 o 
   2   5   2      603.83      668.91      9.02 o 
   3   5   2      105.99      161.45      6.49 o 
   4   5   2     2946.05     3001.40     45.89 o 
   5   5   2      766.36      717.63     13.74 o 
   6   5   2     1011.49      935.72     20.44 o 
   7   5   2      133.61      142.29     10.64 o 
   8   5   2       16.83       24.78     10.63 o 
   9   5   2        0.20       71.06     30.96 o 
  10   5   2       80.53       80.43     16.82 o 
  -8   6   2        0.70        1.64     43.23 o 
  -7   6   2       81.83       86.02     13.25 o 
  -6   6   2      278.62      277.53     13.62 o 
  -5   6   2       40.39       26.69      8.19 o 
  -4   6   2       76.67       65.35      9.24 o 
  -3   6   2       71.35       75.32      5.68 o 
  -2   6   2      568.00      572.37     10.72 o 
  -1   6   2     1795.80     1842.30     20.99 o 
   0   6   2     2544.14     2580.83     31.88 o 
   1   6   2     1865.29     1988.07     22.10 o 
   2   6   2       32.50       23.25      2.66 o 
   3   6   2     1338.88     1301.78     19.88 o 
   4   6   2      689.98      634.11     12.66 o 
   5   6   2     2520.06     2448.80     35.56 o 
   6   6   2       98.86      119.36      8.97 o 
   7   6   2      206.00      215.80     12.28 o 
   8   6   2       22.87        3.81     10.37 o 
   9   6   2       72.62       53.81     15.91 o 
  10   6   2       80.60       60.72     21.80 o 
  -7   7   2      197.52      216.74     34.43 o 
  -6   7   2      159.76      162.06     13.29 o 
  -5   7   2       10.55        7.82      8.53 o 
  -4   7   2      122.87      108.33     11.34 o 
  -3   7   2        0.19        1.90      6.53 o 
  -2   7   2      178.98      196.26      7.46 o 
  -1   7   2       99.55      148.44      8.50 o 
   0   7   2     2081.11     2275.90     25.41 o 
   1   7   2       36.95       52.53      5.69 o 
   2   7   2      229.18      235.74      5.98 o 
   3   7   2       50.81       52.86      5.51 o 
   4   7   2      814.87      754.92     15.32 o 
   5   7   2     1077.48     1044.15     21.14 o 
   6   7   2      437.75      455.87     15.07 o 
   7   7   2      209.79      234.85     13.69 o 
   8   7   2       20.82       25.11     10.99 o 
   9   7   2      149.88      179.41     15.16 o 
  10   7   2       90.11      136.21     17.77 o 
  -7   8   2      217.06      256.76     20.82 o 
  -6   8   2      198.97      201.35     15.28 o 
  -5   8   2      178.90      179.40     15.26 o 
  -4   8   2      141.10      154.94     10.87 o 
  -3   8   2        1.21        1.26      9.27 o 
  -2   8   2      331.54      339.90     12.01 o 
  -1   8   2      500.70      539.61     10.76 o 
   0   8   2      442.12      513.79      9.92 o 
   1   8   2       68.64       92.68      6.26 o 
   2   8   2        6.68       19.88      4.16 o 
   3   8   2       38.03       38.08      3.72 o 
   4   8   2      392.68      357.22     10.63 o 
   5   8   2     1280.76     1154.76     23.26 o 
   6   8   2      168.84      165.80     11.57 o 
   7   8   2        3.83       11.22     12.42 o 
   8   8   2       34.76       36.69     11.88 o 
   9   8   2       43.31       42.52     14.62 o 
  10   8   2      317.80      309.75     47.53 o 
  -6   9   2      238.87      263.29     20.33 o 
  -5   9   2       81.60       79.46     13.03 o 
  -4   9   2       18.59        0.34     12.03 o 
  -3   9   2      347.09      389.29     14.05 o 
  -2   9   2     1223.95     1203.15     32.41 o 
  -1   9   2      827.85      810.90     14.74 o 
   0   9   2      420.44      413.31     12.02 o 
   1   9   2      333.27      368.66     10.21 o 
   2   9   2      271.24      247.32      8.59 o 
   3   9   2      117.68      122.48      5.63 o 
   4   9   2      231.38      206.98     12.50 o 
   5   9   2      210.08      223.39     11.72 o 
   6   9   2        4.66        6.67      8.73 o 
   7   9   2        4.82        2.75      9.70 o 
   8   9   2       16.66       13.18     11.97 o 
   9   9   2       76.58       57.74     16.58 o 
  -6  10   2       66.45       88.45     18.40 o 
  -5  10   2       37.13       22.01     14.12 o 
  -4  10   2      124.38      116.79     13.16 o 
  -3  10   2      930.28      871.74     20.33 o 
  -2  10   2      651.40      665.82     17.36 o 
  -1  10   2     1125.37     1130.48     21.93 o 
   0  10   2        7.10        5.28      6.55 o 
   1  10   2      965.97      934.49     16.04 o 
   2  10   2      131.32      140.65      7.89 o 
   3  10   2      408.28      335.42     13.92 o 
   4  10   2      136.99      157.25     10.11 o 
   5  10   2       79.02       70.60      9.53 o 
   6  10   2       12.78       17.56      9.70 o 
   7  10   2       17.53      -10.31     14.15 o 
   8  10   2       19.92       14.89     12.54 o 
   9  10   2       84.56       85.22     16.00 o 
  -5  11   2        0.44      -10.78     16.27 o 
  -4  11   2       54.22       78.94     14.11 o 
  -3  11   2      219.55      226.08     19.44 o 
  -2  11   2      288.26      299.75     14.35 o 
  -1  11   2      562.21      531.81     16.30 o 
   0  11   2      684.24      657.40     14.80 o 
   1  11   2      324.72      345.44     11.47 o 
   2  11   2      230.62      200.79     10.42 o 
   3  11   2      951.65      900.89     36.71 o 
   4  11   2      269.13      292.86     24.46 o 
   5  11   2      360.99      353.29     14.54 o 
   6  11   2       15.64        9.42     14.01 o 
   7  11   2        2.95        1.46     16.49 o 
   8  11   2      182.16      180.90     32.62 o 
   9  11   2       75.21       93.15     16.73 o 
  -4  12   2        9.31       14.91     16.84 o 
  -3  12   2      143.47      131.65     16.95 o 
  -2  12   2      188.51      181.55     15.08 o 
  -1  12   2      241.40      208.10     16.24 o 
   0  12   2       36.80       21.04     10.72 o 
   1  12   2      121.87      139.46     13.02 o 
   2  12   2      321.03      322.42     15.49 o 
   3  12   2      938.80      915.42     23.64 o 
   4  12   2      709.65      735.93     28.49 o 
   5  12   2      200.04      221.71     14.01 o 
   6  12   2      104.78       89.03     12.23 o 
   7  12   2       83.24       76.92     23.99 o 
   8  12   2      270.00      213.62     17.95 o 
  -3  13   2       53.85       36.47     21.88 o 
  -2  13   2       18.05       27.48     14.41 o 
  -1  13   2        8.55       -4.58     12.84 o 
   0  13   2        3.88        6.55     12.14 o 
   1  13   2       93.35      109.23     28.37 o 
   2  13   2      382.05      369.97     23.41 o 
   3  13   2      570.26      595.55     28.93 o 
   4  13   2      213.07      225.83     17.41 o 
   5  13   2      200.63      249.61     20.49 o 
   6  13   2       95.01       86.09     13.88 o 
   7  13   2      151.60      156.28     27.12 o 
   8  13   2      184.08      157.19     18.17 o 
  -2  14   2        3.78        5.04     21.57 o 
  -1  14   2        2.43       -7.01     17.97 o 
   0  14   2       39.75       21.94     16.33 o 
   1  14   2       50.03       65.38     19.04 o 
   2  14   2      255.08      279.80     18.00 o 
   3  14   2      215.16      248.53     18.76 o 
   4  14   2       35.16        7.90     15.58 o 
   5  14   2        1.00      -17.66     21.92 o 
   6  14   2       60.95       62.91     18.44 o 
   7  14   2       93.74      100.36     32.39 o 
  -1  15   2       25.01       15.56     27.37 o 
   0  15   2       19.80      -12.24     22.59 o 
   1  15   2       97.41       87.67     24.32 o 
   2  15   2      282.49      385.44     29.25 o 
   3  15   2       44.65       52.03     17.70 o 
   4  15   2        7.35       33.78     26.82 o 
   5  15   2       15.80        6.06     19.41 o 
   6  15   2       26.08       23.01     25.87 o 
   1  16   2      152.97      148.44     76.36 o 
   2  16   2      211.41      290.28     38.07 o 
   3  16   2       89.58       89.61     34.29 o 
   4  16   2       11.34      -18.20     20.46 o 
  -4 -15   3      173.75      136.07     23.40 o 
  -3 -15   3      321.97      348.64     27.88 o 
  -2 -15   3       79.71       55.33     25.24 o 
  -1 -15   3       10.27       12.20     24.61 o 
   0 -15   3       14.33      -54.90     54.90 o 
   1 -15   3       29.74       18.00     21.86 o 
  -6 -14   3       19.90        9.42     21.66 o 
  -5 -14   3      238.66      268.37     49.83 o 
  -4 -14   3      383.70      424.37     24.80 o 
  -3 -14   3      374.93      379.37     23.57 o 
  -2 -14   3      290.94      301.28     22.58 o 
  -1 -14   3       32.63       16.20     16.49 o 
   0 -14   3      142.75      153.63     12.22 o 
   1 -14   3       58.91       33.72     13.50 o 
   2 -14   3      186.02      157.75     18.03 o 
  -7 -13   3        4.50      -25.14     25.14 o 
  -6 -13   3       16.15       27.71     18.46 o 
  -5 -13   3      243.14      260.03     21.35 o 
  -4 -13   3      308.50      332.19     29.59 o 
  -3 -13   3      262.19      320.63     20.83 o 
  -2 -13   3      114.35      142.15     16.96 o 
  -1 -13   3        5.24       11.19     19.10 o 
   0 -13   3      517.72      551.15     15.77 o 
   1 -13   3      336.37      355.78     13.96 o 
   2 -13   3      456.83      445.58     25.78 o 
   3 -13   3      189.82      183.98     17.95 o 
   4 -13   3       13.32       14.93     22.09 o 
  -7 -12   3        1.42       10.26     15.03 o 
  -6 -12   3       26.65       17.44     12.58 o 
  -5 -12   3      216.50      195.54     19.38 o 
  -4 -12   3       24.85       33.97     20.70 o 
  -3 -12   3       34.24       30.81     17.58 o 
  -2 -12   3       30.64       35.02     21.53 o 
  -1 -12   3       31.59       24.01      6.96 o 
   0 -12   3      867.62      836.01     15.10 o 
   1 -12   3      240.40      256.52     11.15 o 
   2 -12   3      385.90      355.16     14.43 o 
   3 -12   3       85.05       84.13     12.21 o 
   4 -12   3        8.67        0.72     16.57 o 
   5 -12   3       68.72       45.86     21.67 o 
  -8 -11   3        0.78       26.90     15.95 o 
  -7 -11   3       17.87      -10.68     16.85 o 
  -6 -11   3      128.56      174.30     18.73 o 
  -5 -11   3      107.72      149.89     12.80 o 
  -4 -11   3       70.45       90.04     10.94 o 
  -3 -11   3       63.41       71.36     13.37 o 
  -2 -11   3        2.90       -4.32      6.70 o 
  -1 -11   3      189.47      195.29      8.25 o 
   0 -11   3        0.32        1.54      8.98 o 
   1 -11   3      246.27      237.69      9.42 o 
   2 -11   3      230.33      222.92     12.17 o 
   3 -11   3      105.52       91.48     10.09 o 
   4 -11   3        1.21       -6.19     10.54 o 
   5 -11   3       77.05       80.57     16.29 o 
  -8 -10   3       11.87        2.41     20.70 o 
  -7 -10   3       68.80       50.36     28.11 o 
  -6 -10   3      439.01      451.24     19.13 o 
  -5 -10   3      725.79      764.73     20.48 o 
  -4 -10   3      731.50      744.52     19.05 o 
  -3 -10   3        6.01        1.72      7.90 o 
  -2 -10   3      120.83      110.65      6.47 o 
  -1 -10   3       32.62       29.61      6.67 o 
   0 -10   3      376.85      347.28     15.90 o 
   1 -10   3      712.82      672.33     13.63 o 
   2 -10   3       23.99       23.87      6.07 o 
   3 -10   3        2.02        0.03      6.53 o 
   4 -10   3       20.36       13.03      8.25 o 
   5 -10   3       46.59       34.63     16.35 o 
   6 -10   3      121.90      135.54     21.25 o 
  -9  -9   3        0.13       -9.96     16.28 o 
  -8  -9   3       25.15       22.51     16.49 o 
  -7  -9   3      163.38      205.85     14.68 o 
  -6  -9   3      915.89      886.48     22.80 o 
  -5  -9   3     1722.58     1700.85     32.00 o 
  -4  -9   3     1193.93     1139.17     27.49 o 
  -3  -9   3      115.89      130.90      7.30 o 
  -2  -9   3      278.78      282.10      7.28 o 
  -1  -9   3      795.83      754.43     12.44 o 
   0  -9   3     1141.50     1089.22     15.85 o 
   1  -9   3      771.93      792.66     12.67 o 
   2  -9   3      153.87      156.38      6.82 o 
   3  -9   3        2.29       -5.35      5.35 o 
   4  -9   3       12.89        8.82      8.89 o 
   5  -9   3      134.48      133.81     15.83 o 
   6  -9   3      110.43       95.31     20.04 o 
   7  -9   3       44.42       40.64     16.46 o 
  -9  -8   3       17.71      -13.19     26.19 o 
  -8  -8   3       22.49       16.24     13.49 o 
  -7  -8   3      230.13      226.07     16.64 o 
  -6  -8   3      458.18      484.46     17.11 o 
  -5  -8   3     1062.14     1013.96     22.62 o 
  -4  -8   3     1314.45     1264.25     24.56 o 
  -3  -8   3      868.00      838.90     11.60 o 
  -2  -8   3     1178.39     1103.84     13.97 o 
  -1  -8   3      636.13      573.84     10.16 o 
   0  -8   3     1393.35     1364.29     17.93 o 
   1  -8   3      583.70      583.11     11.08 o 
   2  -8   3        3.73        7.06      4.60 o 
   3  -8   3      506.31      531.46     11.71 o 
   4  -8   3       49.59       54.60      5.96 o 
   5  -8   3      163.41      161.07     10.36 o 
   6  -8   3      179.93      170.41     10.81 o 
   7  -8   3       23.32        1.76     14.70 o 
  -9  -7   3       23.20        4.05     15.60 o 
  -8  -7   3       20.35       -0.07     12.88 o 
  -7  -7   3      130.20      151.59     13.15 o 
  -6  -7   3       12.44       19.43     12.87 o 
  -5  -7   3      587.77      574.32     16.54 o 
  -4  -7   3      153.83      154.73      5.71 o 
  -3  -7   3      869.76      831.70     10.31 o 
  -2  -7   3      208.17      195.50      5.57 o 
  -1  -7   3     1446.84     1437.15     17.98 o 
   0  -7   3      807.96      782.15     11.70 o 
   1  -7   3     1646.43     1596.65     19.83 o 
   2  -7   3      413.40      433.59     10.74 o 
   3  -7   3      381.35      372.24      8.52 o 
   4  -7   3      156.79      157.60      6.74 o 
   5  -7   3      363.44      356.69     11.40 o 
   6  -7   3      283.98      283.92     10.84 o 
   7  -7   3       12.17       11.65      9.64 o 
   8  -7   3       14.92       -5.75     30.36 o 
  -9  -6   3        5.09        3.02     14.81 o 
  -8  -6   3       55.08       44.35     10.60 o 
  -7  -6   3      111.91      122.50     14.28 o 
  -6  -6   3      230.75      203.32     17.12 o 
  -5  -6   3       71.67       92.26      9.73 o 
  -4  -6   3       63.52       56.97      3.93 o 
  -3  -6   3       18.66       24.48      2.74 o 
  -2  -6   3      856.93      836.37     10.12 o 
  -1  -6   3     2463.94     2584.09     26.86 o 
   0  -6   3      735.34      783.74     10.12 o 
   1  -6   3      104.28      151.45      5.24 o 
   2  -6   3      791.75      819.95     12.00 o 
   3  -6   3       64.81       63.82      6.21 o 
   4  -6   3     1138.62     1086.98     15.09 o 
   5  -6   3      487.30      466.51     10.39 o 
   6  -6   3      380.05      371.91     11.64 o 
   7  -6   3       50.15       39.47      9.09 o 
   8  -6   3       35.92       35.62     13.03 o 
  -9  -5   3       26.22       40.71     31.11 o 
  -8  -5   3      193.03      218.86     13.25 o 
  -7  -5   3      487.50      496.35     14.81 o 
  -6  -5   3      113.79      141.33      8.92 o 
  -5  -5   3       33.35       38.73      4.27 o 
  -4  -5   3      467.14      452.50      8.89 o 
  -3  -5   3        5.07        7.67      2.90 o 
  -2  -5   3     1881.23     2035.48     19.31 o 
  -1  -5   3     2493.85     2672.03     25.91 o 
   0  -5   3       11.15       36.74      2.82 o 
   1  -5   3      717.32      795.19     13.58 o 
   2  -5   3        9.17        6.45      3.09 o 
   3  -5   3      364.94      346.42      7.55 o 
   4  -5   3     1645.69     1548.36     17.56 o 
   5  -5   3       98.88      113.40      5.99 o 
   6  -5   3      573.63      558.01     12.23 o 
   7  -5   3       36.96       35.63      8.06 o 
   8  -5   3       58.08       48.53     10.72 o 
   9  -5   3      111.79      141.97     27.66 o 
  -9  -4   3       79.86       77.35     19.02 o 
  -8  -4   3      279.29      278.09     12.21 o 
  -7  -4   3      426.41      413.65     13.74 o 
  -6  -4   3      276.78      276.09     10.43 o 
  -5  -4   3       33.83       37.20      5.79 o 
  -4  -4   3      165.72      182.49      5.23 o 
  -3  -4   3      647.04      644.97      8.59 o 
  -2  -4   3     2681.17     2724.20     29.46 o 
  -1  -4   3     1834.06     1856.93     18.40 o 
   0  -4   3      859.54      913.07     10.77 o 
   1  -4   3       65.39       88.42      3.30 o 
   2  -4   3       26.17       37.42      3.08 o 
   3  -4   3      401.21      392.67      7.42 o 
   4  -4   3     1122.90     1092.92     13.28 o 
   5  -4   3      311.67      290.76      7.46 o 
   6  -4   3       56.28       58.46      9.44 o 
   7  -4   3       55.38       70.37      7.46 o 
   8  -4   3       53.89       53.30      8.73 o 
   9  -4   3      245.39      254.21     22.39 o 
  -9  -3   3       71.86       77.94     15.51 o 
  -8  -3   3      196.86      220.01     15.88 o 
  -7  -3   3      495.62      492.16     13.05 o 
  -6  -3   3      350.38      378.56      9.09 o 
  -5  -3   3      479.80      480.20      9.03 o 
  -4  -3   3     1693.63     1797.34     20.15 o 
  -3  -3   3     2833.25     2839.07     27.58 o 
  -2  -3   3     1891.73     1790.98     20.50 o 
  -1  -3   3     2723.91     2599.34     22.71 o 
   0  -3   3     1622.48     1534.35     14.53 o 
   1  -3   3       61.27       88.70      4.98 o 
   2  -3   3      457.62      432.68      6.12 o 
   3  -3   3     1716.96     1702.31     18.49 o 
   4  -3   3     2457.34     2368.77     25.26 o 
   5  -3   3       37.09       55.29      3.94 o 
   6  -3   3        8.70       15.16      4.65 o 
   7  -3   3       24.47       11.09      5.76 o 
   8  -3   3       59.45       58.73      8.40 o 
   9  -3   3      172.41      172.79     12.40 o 
  -9  -2   3       20.24       -9.82     14.54 o 
  -8  -2   3      320.73      297.67     15.01 o 
  -7  -2   3      282.26      293.69      9.26 o 
  -6  -2   3      167.91      211.10      9.08 o 
  -5  -2   3      124.79      124.87      4.95 o 
  -4  -2   3     1362.85     1414.62     17.47 o 
  -3  -2   3      700.72      592.70     13.60 o 
  -2  -2   3     6501.92     5915.50     54.55 o 
  -1  -2   3     4822.47     4705.73     37.72 o 
   0  -2   3     6288.42     6542.13     57.46 o 
   1  -2   3      530.31      538.69      8.43 o 
   2  -2   3     3596.89     3588.82     34.07 o 
   3  -2   3     1981.68     2012.91     19.99 o 
   4  -2   3     1912.84     2070.57     20.98 o 
   5  -2   3      374.16      366.09      6.51 o 
   6  -2   3      112.24      123.84      5.61 o 
   7  -2   3        1.40       -1.93      5.00 o 
   8  -2   3       10.94        3.51      7.27 o 
   9  -2   3       54.78       33.96     12.11 o 
  -9  -1   3       73.94       59.71     16.37 o 
  -8  -1   3      147.15      171.11     20.53 o 
  -7  -1   3       61.83       92.61      7.73 o 
  -6  -1   3        3.37       13.87      5.36 o 
  -5  -1   3        4.79        3.98      3.94 o 
  -4  -1   3      141.70      116.62      4.49 o 
  -3  -1   3     3499.70     3255.45     31.38 o 
  -2  -1   3     2929.12     2799.68     25.58 o 
  -1  -1   3     5519.16     5607.96     57.22 o 
   0  -1   3      719.35      640.78      8.01 o 
   1  -1   3      223.31      220.78      6.26 o 
   2  -1   3     6834.22     6847.79     60.14 o 
   3  -1   3     1951.78     1836.32     17.53 o 
   4  -1   3     1980.08     2061.45     20.86 o 
   5  -1   3      466.14      557.90      8.04 o 
   6  -1   3        2.67        2.92      3.94 o 
   7  -1   3      117.56      123.23      5.88 o 
   8  -1   3        7.62       12.32      6.54 o 
   9  -1   3       39.46       26.31     11.43 o 
  10  -1   3       42.70       27.85     21.56 o 
  -9   0   3      149.78      107.36     17.57 o 
  -8   0   3       65.85       78.21     10.58 o 
  -7   0   3       21.32       33.02      7.42 o 
  -6   0   3        4.21        3.37      5.84 o 
  -5   0   3       23.93       24.95      4.91 o 
  -4   0   3      444.25      440.27      7.55 o 
  -3   0   3      799.30      879.88     10.80 o 
  -2   0   3      156.74      151.92      3.66 o 
  -1   0   3       10.63       19.79      1.88 o 
   0   0   3     1213.88     1155.05     10.96 o 
   1   0   3    17154.96    16345.02    142.63 o 
   2   0   3     4825.12     4805.24     38.57 o 
   3   0   3     3874.73     4047.20     37.58 o 
   4   0   3      470.45      497.16      6.91 o 
   5   0   3      548.36      555.38      7.76 o 
   6   0   3      110.42      125.93      5.61 o 
   7   0   3      561.79      551.16      9.01 o 
   8   0   3        5.12       -7.98      7.98 o 
   9   0   3      244.54      243.10     13.79 o 
  10   0   3       45.20       37.31     17.47 o 
  -9   1   3      196.42      200.54     25.66 o 
  -8   1   3       74.62       55.25      9.86 o 
  -7   1   3      154.01      146.92      9.20 o 
  -6   1   3      162.56      157.83      7.82 o 
  -5   1   3      127.91      154.24      6.04 o 
  -4   1   3      127.55      128.43      4.80 o 
  -3   1   3      451.84      420.00      8.29 o 
  -2   1   3      607.37      630.15      7.88 o 
  -1   1   3      129.59      118.37      3.24 o 
   0   1   3     4448.02     4359.55     36.53 o 
   1   1   3       32.07       64.37      4.66 o 
   2   1   3     2810.98     2635.83     23.52 o 
   3   1   3      959.90      888.45      8.54 o 
   4   1   3      433.45      417.77      5.64 o 
   5   1   3      221.65      246.91      5.14 o 
   6   1   3      260.74      282.36      6.45 o 
   7   1   3      676.18      685.32      9.93 o 
   8   1   3      817.05      794.86     16.39 o 
   9   1   3      213.16      195.45     11.36 o 
  10   1   3       18.36       29.76     15.80 o 
  -9   2   3      170.82      184.52     29.09 o 
  -8   2   3      166.07      178.87     11.48 o 
  -7   2   3      269.84      260.52     11.07 o 
  -6   2   3      261.59      263.94     10.23 o 
  -5   2   3      301.65      309.55      9.08 o 
  -4   2   3     1320.63     1261.51     17.32 o 
  -3   2   3     2297.26     2222.50     25.98 o 
  -2   2   3      584.50      500.86      8.17 o 
  -1   2   3      965.22      977.21     23.09 o 
   0   2   3      492.80      593.16      6.45 o 
   1   2   3       10.10       23.20      1.93 o 
   2   2   3      250.84      289.13      6.46 o 
   3   2   3     1457.86     1424.58     17.65 o 
   4   2   3       84.74       86.23      3.70 o 
   5   2   3       78.92       74.92      3.11 o 
   6   2   3      127.40      118.22      4.48 o 
   7   2   3      970.26      940.70     12.69 o 
   8   2   3      638.08      621.39     16.21 o 
   9   2   3       39.72       46.27      9.58 o 
  10   2   3        2.52       -7.93     15.49 o 
  -9   3   3      168.65      159.21     21.12 o 
  -8   3   3       54.82       48.87     11.14 o 
  -7   3   3      124.87      112.71      9.92 o 
  -6   3   3       86.32       85.58      7.66 o 
  -5   3   3     1877.84     1828.26     24.33 o 
  -4   3   3     2901.53     2809.48     33.14 o 
  -3   3   3      466.84      498.16     13.02 o 
  -2   3   3        3.47       19.25      4.59 o 
  -1   3   3      114.96      159.20      4.89 o 
   0   3   3     3531.83     3750.59     36.80 o 
   1   3   3     2146.32     2120.80     20.64 o 
   2   3   3     1131.28     1016.87     10.61 o 
   3   3   3        1.67        6.42      1.62 o 
   4   3   3        0.66       -0.54      2.29 o 
   5   3   3      157.66      154.58      4.14 o 
   6   3   3      102.87       94.88      5.06 o 
   7   3   3      374.14      345.74     11.71 o 
   8   3   3      235.21      228.47     11.94 o 
   9   3   3        0.88       -9.89      9.89 o 
  10   3   3       30.90       18.31     16.67 o 
  -8   4   3        1.95       19.99     19.04 o 
  -7   4   3        0.57       -1.91     11.41 o 
  -6   4   3      377.23      334.17     11.44 o 
  -5   4   3     1388.19     1374.54     20.29 o 
  -4   4   3      597.51      557.05     11.22 o 
  -3   4   3      485.16      521.25     10.99 o 
  -2   4   3      454.65      522.98     14.10 o 
  -1   4   3     2127.99     2370.12     27.10 o 
   0   4   3     2061.28     1992.36     20.27 o 
   1   4   3     3967.84     3687.94     35.00 o 
   2   4   3     2630.50     2587.20     24.91 o 
   3   4   3      822.53      809.51      8.94 o 
   4   4   3       94.00      105.14      5.55 o 
   5   4   3      342.62      351.41      7.89 o 
   6   4   3      212.35      187.49     12.29 o 
   7   4   3      401.38      412.39     14.96 o 
   8   4   3      154.21      161.37     20.17 o 
   9   4   3        1.65       -3.40     12.35 o 
  10   4   3       27.11       19.00     15.57 o 
  -8   5   3        3.17        3.37     17.86 o 
  -7   5   3        2.51       -2.07     11.50 o 
  -6   5   3      271.20      262.16     11.48 o 
  -5   5   3       60.02       62.66      7.14 o 
  -4   5   3      550.80      542.09     16.84 o 
  -3   5   3       37.19       78.79      5.57 o 
  -2   5   3      588.44      688.06     11.59 o 
  -1   5   3      259.85      261.39      7.17 o 
   0   5   3     1571.70     1544.88     17.56 o 
   1   5   3     5968.24     5898.59     58.57 o 
   2   5   3     8638.52     8801.85     80.89 o 
   3   5   3     1163.99     1091.22     17.06 o 
   4   5   3      758.57      741.20     13.50 o 
   5   5   3      274.03      278.44      8.88 o 
   6   5   3     1845.11     1745.21     27.20 o 
   7   5   3      490.82      476.78     15.97 o 
   8   5   3       94.99       95.63     11.78 o 
   9   5   3        2.19       -9.69     16.88 o 
  10   5   3       12.46       25.14     15.34 o 
  -8   6   3        1.60       23.61     18.76 o 
  -7   6   3        0.73      -11.65     11.65 o 
  -6   6   3      101.44      133.69     11.40 o 
  -5   6   3       37.69       47.41      8.61 o 
  -4   6   3      216.18      198.04     10.49 o 
  -3   6   3      117.10      110.67     10.42 o 
  -2   6   3       19.72       30.89      4.83 o 
  -1   6   3      106.82      132.80      8.73 o 
   0   6   3     1226.78     1188.65     14.82 o 
   1   6   3     2503.26     2419.64     27.24 o 
   2   6   3     1921.96     1865.65     20.59 o 
   3   6   3     1430.88     1518.38     16.87 o 
   4   6   3      277.62      281.86      8.98 o 
   5   6   3     2649.30     2524.81     36.02 o 
   6   6   3     1771.51     1729.40     31.37 o 
   7   6   3      291.81      276.18     13.63 o 
   8   6   3      274.71      287.11     19.64 o 
   9   6   3       12.80        7.09     14.01 o 
  10   6   3       38.58        7.69     15.51 o 
  -7   7   3       38.44       47.94     21.86 o 
  -6   7   3      228.58      242.16     14.89 o 
  -5   7   3      188.55      219.19     12.11 o 
  -4   7   3      168.55      162.84     14.69 o 
  -3   7   3        3.55       -5.66      5.66 o 
  -2   7   3      242.87      252.46      8.45 o 
  -1   7   3      172.19      194.55      6.37 o 
   0   7   3      691.06      734.05     11.25 o 
   1   7   3       95.74       97.14      5.88 o 
   2   7   3       45.65       59.86      3.94 o 
   3   7   3      377.54      387.78      8.16 o 
   4   7   3      665.81      694.05     13.99 o 
   5   7   3     1345.08     1409.07     31.06 o 
   6   7   3      485.05      430.94     14.52 o 
   7   7   3      820.48      764.21     20.14 o 
   8   7   3      210.91      188.61     13.52 o 
   9   7   3       82.76       46.89     19.34 o 
  10   7   3        8.37      -15.35     15.35 o 
  -7   8   3      117.63      102.85     18.54 o 
  -6   8   3      227.72      214.34     15.83 o 
  -5   8   3      300.25      287.37     16.92 o 
  -4   8   3      107.00      122.81     10.82 o 
  -3   8   3      118.38      112.50     10.91 o 
  -2   8   3      157.13      182.99      9.71 o 
  -1   8   3      852.06      852.73     12.93 o 
   0   8   3      523.53      473.98      9.67 o 
   1   8   3       49.79       65.07      5.67 o 
   2   8   3       20.05       33.26      4.91 o 
   3   8   3       10.84       14.76      3.85 o 
   4   8   3       59.33       60.18      6.55 o 
   5   8   3      249.42      262.00     10.68 o 
   6   8   3      435.77      432.53     14.98 o 
   7   8   3      247.00      228.77     13.51 o 
   8   8   3      165.43      153.77     14.03 o 
   9   8   3        2.30      -25.53     25.53 o 
  10   8   3       22.77       31.58     16.92 o 
  -6   9   3      211.16      249.79     20.38 o 
  -5   9   3      224.74      204.11     15.16 o 
  -4   9   3       71.55       72.12     13.28 o 
  -3   9   3      352.39      334.14     13.18 o 
  -2   9   3      678.68      652.47     16.35 o 
  -1   9   3      957.76      960.75     18.73 o 
   0   9   3     1470.29     1475.03     19.28 o 
   1   9   3        7.06       20.64      6.11 o 
   2   9   3       24.23       34.59      5.76 o 
   3   9   3        6.70       -0.24      5.96 o 
   4   9   3      144.21      151.37      8.45 o 
   5   9   3      193.99      210.90     11.75 o 
   6   9   3      133.79      172.46     11.77 o 
   7   9   3        1.33       -4.65     10.11 o 
   8   9   3        0.49      -11.35     11.35 o 
   9   9   3       24.11       -0.54     13.89 o 
  -6  10   3      157.99      176.41     22.60 o 
  -5  10   3      124.18       97.05     15.43 o 
  -4  10   3       43.43       43.34     12.45 o 
  -3  10   3      414.77      345.37     19.46 o 
  -2  10   3      308.83      310.91     13.49 o 
  -1  10   3     1543.32     1456.31     24.63 o 
   0  10   3      297.07      285.10     10.09 o 
   1  10   3      529.85      557.33     12.64 o 
   2  10   3      195.23      231.67      8.89 o 
   3  10   3      400.42      405.76     14.72 o 
   4  10   3      611.91      578.32     20.38 o 
   5  10   3      234.91      250.27     12.73 o 
   6  10   3       76.22       78.19     11.17 o 
   7  10   3       48.61       44.75     18.79 o 
   8  10   3        0.70      -12.23     12.23 o 
   9  10   3       95.36       64.72     16.01 o 
  -5  11   3       18.08        1.95     20.19 o 
  -4  11   3        0.55        8.97     17.02 o 
  -3  11   3       83.09       76.77     12.78 o 
  -2  11   3      310.74      317.39     14.81 o 
  -1  11   3      667.38      633.98     17.73 o 
   0  11   3      477.72      488.21     15.35 o 
   1  11   3      569.67      572.89     15.39 o 
   2  11   3      175.48      170.03     12.52 o 
   3  11   3      921.82      877.61     22.10 o 
   4  11   3      354.27      362.66     16.05 o 
   5  11   3      819.32      741.65     19.84 o 
   6  11   3      129.36      136.05     12.51 o 
   7  11   3        4.07       -6.00     11.59 o 
   8  11   3       35.25       27.77     14.07 o 
   9  11   3      176.59      193.46     18.49 o 
  -4  12   3        0.12      -15.97     15.97 o 
  -3  12   3       78.46       83.86     15.60 o 
  -2  12   3      313.92      335.00     22.83 o 
  -1  12   3      117.18      115.95     12.44 o 
   0  12   3       76.53       68.68     11.33 o 
   1  12   3       27.55       29.70     10.92 o 
   2  12   3       93.13      116.91     12.17 o 
   3  12   3      273.01      245.11     15.14 o 
   4  12   3      830.94      793.56     25.43 o 
   5  12   3      424.86      446.87     20.89 o 
   6  12   3      204.42      198.48     14.42 o 
   7  12   3       57.90       36.86     17.96 o 
   8  12   3      138.06      146.62     17.05 o 
  -3  13   3       59.31       56.40     20.32 o 
  -2  13   3      124.90      125.53     16.68 o 
  -1  13   3        0.34       -8.97     14.08 o 
   0  13   3       12.91       19.37     15.85 o 
   1  13   3       17.85       14.90     16.40 o 
   2  13   3        8.70       -6.03     23.20 o 
   3  13   3      162.43      181.22     27.81 o 
   4  13   3      275.68      256.88     19.25 o 
   5  13   3      151.26      144.63     24.87 o 
   6  13   3       65.54       67.45     13.52 o 
   7  13   3       99.58       92.70     15.80 o 
   8  13   3       84.92       67.07     17.31 o 
  -2  14   3      139.56        6.95     29.41 o 
  -1  14   3       27.27       24.63     20.89 o 
   0  14   3       43.75       41.73     16.89 o 
   1  14   3       37.83       22.96     19.74 o 
   2  14   3        2.27       -2.24     23.14 o 
   3  14   3      104.11       97.61     24.44 o 
   4  14   3       95.73      102.37     16.48 o 
   5  14   3        0.19       -5.76     26.30 o 
   6  14   3       20.74       37.91     31.66 o 
   7  14   3       34.59       20.73     15.89 o 
  -1  15   3      114.11      141.61     40.54 o 
   0  15   3       11.33       15.05     27.24 o 
   1  15   3       31.82       -6.08     49.85 o 
   2  15   3      184.65      201.86     39.65 o 
   3  15   3       73.30      106.02     32.81 o 
   4  15   3       27.12       20.50     20.93 o 
   5  15   3        1.44      -11.05     19.10 o 
   6  15   3        3.84       14.20     20.92 o 
   2  16   3      226.08      248.63     31.40 o 
   3  16   3      139.89      168.49     37.02 o 
   4  16   3       95.06      123.13     22.44 o 
  -4 -15   4       50.83       60.40     31.97 o 
  -3 -15   4      192.70      226.54     32.60 o 
  -2 -15   4      457.80      477.49     39.76 o 
  -1 -15   4       30.14       68.78     27.77 o 
   0 -15   4       41.85        8.69     77.41 o 
  -5 -14   4       18.45       10.94     21.11 o 
  -4 -14   4      111.36      122.82     29.34 o 
  -3 -14   4      271.01      307.43     23.11 o 
  -2 -14   4      412.98      375.32     25.18 o 
  -1 -14   4       17.66       28.61     22.93 o 
   0 -14   4      138.19      120.74     15.83 o 
   1 -14   4       39.86       42.57     15.45 o 
   2 -14   4      109.49       94.26     26.47 o 
  -6 -13   4        1.46       25.41     38.56 o 
  -5 -13   4        2.80      -41.50     49.25 o 
  -4 -13   4      117.16       64.02     21.60 o 
  -3 -13   4      188.17      179.49     40.60 o 
  -2 -13   4      113.09      100.79     17.88 o 
  -1 -13   4        7.53        6.54     10.82 o 
   0 -13   4       86.71       74.52     10.68 o 
   1 -13   4       96.33       81.47     10.83 o 
   2 -13   4      336.47      335.26     20.39 o 
   3 -13   4      402.48      409.26     33.12 o 
  -7 -12   4        8.54       16.34     15.85 o 
  -6 -12   4        0.42        3.49     13.72 o 
  -5 -12   4       32.32       19.04     16.13 o 
  -4 -12   4      175.51      197.38     18.19 o 
  -3 -12   4       15.59       20.07     14.31 o 
  -2 -12   4       52.63       64.44     14.17 o 
  -1 -12   4        2.06        6.90      7.50 o 
   0 -12   4       43.62       38.75      7.90 o 
   1 -12   4      122.17      127.79     11.71 o 
   2 -12   4      319.06      347.49     14.23 o 
   3 -12   4      258.86      243.15     17.15 o 
   4 -12   4      160.73      125.53     16.69 o 
  -8 -11   4      130.87      132.80     40.07 o 
  -7 -11   4       52.78       40.34     18.40 o 
  -6 -11   4       77.24       78.17     13.12 o 
  -5 -11   4      175.66      201.55     25.48 o 
  -4 -11   4      249.31      230.89     17.69 o 
  -3 -11   4      129.42      140.28     14.90 o 
  -2 -11   4        1.98       -3.42      8.60 o 
  -1 -11   4      114.82      123.07      7.78 o 
   0 -11   4       89.68       85.96     11.92 o 
   1 -11   4      393.69      415.43     11.78 o 
   2 -11   4      132.88      150.68     10.88 o 
   3 -11   4      282.63      288.74     22.35 o 
   4 -11   4      123.98      117.93     14.16 o 
   5 -11   4       42.24       61.58     19.22 o 
  -8 -10   4       97.58      102.35     24.61 o 
  -7 -10   4       68.43       67.98     15.06 o 
  -6 -10   4      197.30      185.51     35.97 o 
  -5 -10   4      390.45      394.83     16.57 o 
  -4 -10   4      770.60      751.43     19.79 o 
  -3 -10   4      150.37      195.45     11.46 o 
  -2 -10   4      218.90      221.37      8.38 o 
  -1 -10   4        1.15       -5.85      5.85 o 
   0 -10   4       20.12       46.95      6.24 o 
   1 -10   4     1212.18     1225.90     18.31 o 
   2 -10   4       24.83       20.97      6.61 o 
   3 -10   4      163.61      149.01      9.48 o 
   4 -10   4        0.78       -6.53      9.28 o 
   5 -10   4        6.79       -2.45     13.57 o 
   6 -10   4      135.59      134.27     17.27 o 
  -8  -9   4       11.48       -3.80     15.47 o 
  -7  -9   4       76.75       93.33     13.50 o 
  -6  -9   4      317.90      323.61     23.50 o 
  -5  -9   4      519.97      524.23     17.66 o 
  -4  -9   4      609.49      639.00     17.77 o 
  -3  -9   4      616.20      647.09     11.36 o 
  -2  -9   4      316.72      339.34      8.53 o 
  -1  -9   4      282.42      282.50      8.42 o 
   0  -9   4      718.19      715.36     12.56 o 
   1  -9   4      857.87      827.45     13.75 o 
   2  -9   4      226.59      220.43      9.73 o 
   3  -9   4       35.18       18.39      6.27 o 
   4  -9   4        2.21        3.44      8.28 o 
   5  -9   4       30.13       21.87     11.31 o 
   6  -9   4       88.16       45.60     14.14 o 
   7  -9   4       46.49       54.40     23.32 o 
  -9  -8   4        0.34       -9.77     16.79 o 
  -8  -8   4        0.16        2.46     13.79 o 
  -7  -8   4      107.54      122.31     13.63 o 
  -6  -8   4      260.17      272.41     14.93 o 
  -5  -8   4      251.34      265.65     22.29 o 
  -4  -8   4      533.36      534.16     16.15 o 
  -3  -8   4      475.83      498.81      9.47 o 
  -2  -8   4      523.79      567.41     10.20 o 
  -1  -8   4     1090.65     1074.26     14.73 o 
   0  -8   4     1621.63     1605.47     20.47 o 
   1  -8   4     1214.58     1159.18     16.28 o 
   2  -8   4      775.18      755.26     12.75 o 
   3  -8   4       27.85       20.19      5.67 o 
   4  -8   4       19.38       14.49      7.32 o 
   5  -8   4       48.32       21.34      8.82 o 
   6  -8   4      132.38      133.77     12.63 o 
   7  -8   4      172.26      186.54     17.94 o 
  -9  -7   4        3.56       18.36     16.59 o 
  -8  -7   4       16.86       22.49     18.13 o 
  -7  -7   4      121.32      120.96     12.63 o 
  -6  -7   4       52.24       39.34     10.20 o 
  -5  -7   4     1533.78     1518.83     29.47 o 
  -4  -7   4      229.19      257.60      7.86 o 
  -3  -7   4      142.34      148.71      4.98 o 
  -2  -7   4        1.65        3.38      3.53 o 
  -1  -7   4     2097.61     2059.37     22.59 o 
   0  -7   4     1823.98     1786.96     21.81 o 
   1  -7   4     1187.24     1129.56     15.35 o 
   2  -7   4      494.33      499.78      9.69 o 
   3  -7   4       13.12       19.49      4.86 o 
   4  -7   4      762.79      749.54     12.76 o 
   5  -7   4      267.06      280.01      9.89 o 
   6  -7   4      369.80      399.67     17.42 o 
   7  -7   4      170.20      184.53     19.11 o 
   8  -7   4        3.48        6.10     16.79 o 
  -9  -6   4        1.83      -15.67     15.67 o 
  -8  -6   4        4.36        3.63     10.93 o 
  -7  -6   4       91.65       76.11     14.40 o 
  -6  -6   4     1090.64     1089.56     24.64 o 
  -5  -6   4     1433.74     1442.25     24.17 o 
  -4  -6   4      182.33      164.28      7.65 o 
  -3  -6   4       39.82       34.68      3.48 o 
  -2  -6   4      271.51      330.76      6.46 o 
  -1  -6   4     1305.58     1169.77     13.95 o 
   0  -6   4      478.81      447.47      8.62 o 
   1  -6   4      315.97      302.66      9.36 o 
   2  -6   4      545.82      582.04      9.76 o 
   3  -6   4      101.50      126.22      7.25 o 
   4  -6   4     1223.68     1285.42     17.13 o 
   5  -6   4      177.40      201.69      7.80 o 
   6  -6   4      398.76      409.94     13.82 o 
   7  -6   4      177.74      204.64     13.54 o 
   8  -6   4       17.71       13.16     15.74 o 
  -9  -5   4       51.34       43.28     16.66 o 
  -8  -5   4      126.23      126.47     10.60 o 
  -7  -5   4      406.42      482.98     29.62 o 
  -6  -5   4      883.42      910.56     20.50 o 
  -5  -5   4      581.40      536.22      9.71 o 
  -4  -5   4      403.06      439.36      8.15 o 
  -3  -5   4        0.99        3.02      2.96 o 
  -2  -5   4      111.10       86.62      3.42 o 
  -1  -5   4       37.21       73.74      3.49 o 
   0  -5   4      262.85      232.52      4.90 o 
   1  -5   4      866.34      915.31     10.57 o 
   2  -5   4      205.60      256.18      6.12 o 
   3  -5   4      121.52      128.18      5.25 o 
   4  -5   4      282.37      338.03      8.19 o 
   5  -5   4       71.14       99.26      5.92 o 
   6  -5   4     1143.06     1151.22     17.16 o 
   7  -5   4      105.95      104.52     18.84 o 
   8  -5   4       20.98        4.75     12.61 o 
  -9  -4   4       72.47       79.77     16.55 o 
  -8  -4   4       95.30      107.97     16.31 o 
  -7  -4   4      321.34      335.72     17.03 o 
  -6  -4   4      676.09      699.41     15.95 o 
  -5  -4   4      241.54      234.88      7.24 o 
  -4  -4   4     1009.44      973.47     12.87 o 
  -3  -4   4      673.86      662.93      8.63 o 
  -2  -4   4      641.08      588.21      8.25 o 
  -1  -4   4      469.08      352.53      6.07 o 
   0  -4   4      585.52      520.35      6.90 o 
   1  -4   4       28.41       33.51      4.05 o 
   2  -4   4      543.16      570.95      7.24 o 
   3  -4   4       14.74       30.16      3.40 o 
   4  -4   4        2.46       17.16      3.87 o 
   5  -4   4     2170.13     2151.51     23.33 o 
   6  -4   4      115.68      105.21      7.47 o 
   7  -4   4       17.42        9.37      6.91 o 
   8  -4   4        1.20        7.91      9.64 o 
   9  -4   4       48.60       67.11     17.84 o 
  -9  -3   4       15.29       15.85     15.29 o 
  -8  -3   4       17.08       24.69     10.81 o 
  -7  -3   4      535.00      552.87     14.03 o 
  -6  -3   4      433.23      416.98      9.26 o 
  -5  -3   4       94.50      105.92      6.37 o 
  -4  -3   4      312.50      355.85      8.04 o 
  -3  -3   4      885.50      769.51     10.36 o 
  -2  -3   4     5915.83     5515.33     48.43 o 
  -1  -3   4     1806.77     1670.88     20.37 o 
   0  -3   4     2880.81     2833.73     25.76 o 
   1  -3   4      149.61      181.81      5.24 o 
   2  -3   4      839.17      955.77     11.42 o 
   3  -3   4       88.97       93.40      4.02 o 
   4  -3   4      434.51      442.10      7.66 o 
   5  -3   4      643.45      607.58      9.47 o 
   6  -3   4       44.89       67.87      4.99 o 
   7  -3   4      200.50      193.29      7.77 o 
   8  -3   4       35.16       24.83      8.25 o 
   9  -3   4      120.05      105.97     11.34 o 
  -9  -2   4        8.42       -0.46     15.61 o 
  -8  -2   4      102.40       98.96     12.20 o 
  -7  -2   4      262.26      251.96     17.54 o 
  -6  -2   4       47.64       44.98      5.62 o 
  -5  -2   4        0.79        0.04      4.16 o 
  -4  -2   4      377.13      367.20      8.56 o 
  -3  -2   4     1101.28     1041.70     14.21 o 
  -2  -2   4     5588.18     5412.85     50.40 o 
  -1  -2   4     6688.41     6831.02     66.75 o 
   0  -2   4     5295.76     5456.48     52.96 o 
   1  -2   4     2555.56     2367.62     24.61 o 
   2  -2   4     2467.61     2511.16     29.50 o 
   3  -2   4      797.32      728.66      9.10 o 
   4  -2   4      392.18      349.89      9.27 o 
   5  -2   4      663.97      643.54      9.29 o 
   6  -2   4       50.15       52.39      4.55 o 
   7  -2   4      698.15      687.34     11.59 o 
   8  -2   4       68.72       76.78      7.71 o 
   9  -2   4       61.54       50.76     11.41 o 
  -9  -1   4       63.63       78.18     17.01 o 
  -8  -1   4      117.48      130.10     13.45 o 
  -7  -1   4       22.76       23.16      7.52 o 
  -6  -1   4       42.11       39.19      5.80 o 
  -5  -1   4       42.05       44.06      5.47 o 
  -4  -1   4       19.95       20.87      3.54 o 
  -3  -1   4      796.48      822.05     12.02 o 
  -2  -1   4     2939.68     3140.35     30.11 o 
  -1  -1   4     3554.35     3723.17     37.83 o 
   0  -1   4     6015.70     5815.43     53.53 o 
   1  -1   4       72.16       85.52      3.12 o 
   2  -1   4     4550.81     4554.19     36.92 o 
   3  -1   4     3170.11     3238.74     29.87 o 
   4  -1   4     4384.39     4564.36     39.39 o 
   5  -1   4      861.65      796.32      9.54 o 
   6  -1   4      151.87      150.94      5.02 o 
   7  -1   4      124.25      155.40      5.91 o 
   8  -1   4       62.92       64.57      5.88 o 
   9  -1   4      159.83      193.87     22.19 o 
  10  -1   4       91.18       63.21     22.88 o 
  -9   0   4      108.90       82.97     17.70 o 
  -8   0   4      112.60      126.95     11.52 o 
  -7   0   4      121.91      132.97     10.22 o 
  -6   0   4       80.73       86.02      7.53 o 
  -5   0   4        0.19       -3.62      5.13 o 
  -4   0   4        1.60        4.84      3.58 o 
  -3   0   4      864.47      899.05     10.98 o 
  -2   0   4      237.47      338.23      7.72 o 
  -1   0   4     5148.00     5196.11     45.88 o 
   0   0   4     3014.70     2944.61     26.49 o 
   1   0   4     2887.40     2711.14     27.49 o 
   2   0   4      374.46      520.79      6.25 o 
   3   0   4    10686.51    11239.08     88.83 o 
   4   0   4     2694.86     2493.75     24.25 o 
   5   0   4      378.78      372.08      6.51 o 
   6   0   4        0.62       -3.16      3.32 o 
   7   0   4        1.04       -4.38      4.38 o 
   8   0   4      209.08      249.68      7.46 o 
   9   0   4      294.10      316.86     16.44 o 
  10   0   4      106.55      100.50     17.09 o 
  -9   1   4       87.77       50.04     17.10 o 
  -8   1   4      183.19      195.73     11.97 o 
  -7   1   4      171.13      176.86     10.24 o 
  -6   1   4      112.13      144.96      7.83 o 
  -5   1   4        1.00        8.97      5.23 o 
  -4   1   4      387.20      428.75     10.10 o 
  -3   1   4     1128.23     1173.51     15.41 o 
  -2   1   4      650.17      618.84      8.39 o 
  -1   1   4      253.85      209.88      7.71 o 
   0   1   4      103.62      135.71      3.37 o 
   1   1   4      103.30      108.81      3.63 o 
   2   1   4      534.72      566.53      6.84 o 
   3   1   4     2072.72     2026.99     20.87 o 
   4   1   4       82.68       72.56      3.04 o 
   5   1   4      696.03      753.85     10.04 o 
   6   1   4        3.23        2.30      3.80 o 
   7   1   4      103.35       90.24      6.46 o 
   8   1   4      474.81      466.34     13.09 o 
   9   1   4       87.49      108.61     11.01 o 
  10   1   4      161.84      175.26     35.31 o 
  -9   2   4       61.56       41.28     17.79 o 
  -8   2   4      273.07      258.05     16.33 o 
  -7   2   4       99.75      115.29      9.49 o 
  -6   2   4      163.81      193.23     15.51 o 
  -5   2   4      102.63      135.93      7.15 o 
  -4   2   4     1145.56     1211.34     17.10 o 
  -3   2   4     2335.30     2302.24     26.98 o 
  -2   2   4     1566.20     1546.56     18.75 o 
  -1   2   4      187.51      196.87     10.07 o 
   0   2   4      459.24      453.32      6.03 o 
   1   2   4     2308.53     2240.46     23.33 o 
   2   2   4      125.41      107.58      3.00 o 
   3   2   4      433.04      389.39      5.57 o 
   4   2   4       16.25       10.33      2.32 o 
   5   2   4      183.06      221.98      5.15 o 
   6   2   4        9.00       14.05      3.40 o 
   7   2   4        0.36        6.31      4.96 o 
   8   2   4      294.50      282.18     12.82 o 
   9   2   4       18.85       13.43     10.77 o 
  10   2   4      201.89      179.14     14.89 o 
  -8   3   4      125.42      130.53     15.79 o 
  -7   3   4       27.55       10.93      9.08 o 
  -6   3   4       25.07       16.61      7.25 o 
  -5   3   4      128.07      142.20      7.45 o 
  -4   3   4     1662.13     1646.28     21.81 o 
  -3   3   4     2557.66     2506.18     29.55 o 
  -2   3   4     3957.04     3925.60     42.99 o 
  -1   3   4     2038.57     1894.22     27.20 o 
   0   3   4     2723.67     2568.40     25.22 o 
   1   3   4      914.22      810.96      9.92 o 
   2   3   4     2733.33     2602.49     25.01 o 
   3   3   4      524.36      550.18      6.56 o 
   4   3   4      159.81      154.70      4.54 o 
   5   3   4        2.09        7.61      2.73 o 
   6   3   4        1.63        1.81      4.42 o 
   7   3   4      196.28      200.60     13.58 o 
   8   3   4      174.66      167.13     18.22 o 
   9   3   4       85.60       93.60     16.82 o 
  10   3   4       38.17       12.33     16.02 o 
  -8   4   4       25.56       21.05     27.45 o 
  -7   4   4        4.07       15.00     10.02 o 
  -6   4   4       13.14        2.75      7.61 o 
  -5   4   4      476.38      469.30     11.74 o 
  -4   4   4      333.71      341.07      9.43 o 
  -3   4   4     2946.88     2713.84     32.07 o 
  -2   4   4     1895.50     1738.97     21.67 o 
  -1   4   4     1359.85     1304.93     16.72 o 
   0   4   4     2157.13     2216.11     23.60 o 
   1   4   4      773.63      744.44      9.75 o 
   2   4   4     4289.92     4408.25     43.91 o 
   3   4   4     4929.10     5058.23     47.13 o 
   4   4   4      629.37      600.66      7.18 o 
   5   4   4        7.78       10.32      3.34 o 
   6   4   4      211.44      224.64      8.53 o 
   7   4   4      402.27      350.27     14.35 o 
   8   4   4      297.63      282.36     14.60 o 
   9   4   4      103.96       99.09     18.85 o 
  10   4   4        0.07      -16.10     18.17 o 
  -8   5   4       49.79       62.08     19.27 o 
  -7   5   4       11.90       -3.96     14.76 o 
  -6   5   4       63.72       50.61      8.74 o 
  -5   5   4      103.13      125.63      8.12 o 
  -4   5   4      231.35      219.96      9.58 o 
  -3   5   4      130.72      134.96      6.60 o 
  -2   5   4        3.89       10.01      4.73 o 
  -1   5   4      761.40      792.80     12.35 o 
   0   5   4      960.16      998.15     12.78 o 
   1   5   4     1511.36     1517.64     18.92 o 
   2   5   4     6949.10     7573.00     87.57 o 
   3   5   4      367.68      400.88      6.10 o 
   4   5   4      854.09      789.64      9.43 o 
   5   5   4       21.07       14.58      5.31 o 
   6   5   4     1118.74     1081.25     19.37 o 
   7   5   4      603.05      600.57     18.88 o 
   8   5   4      281.68      280.47     16.52 o 
   9   5   4       44.63       32.02     19.11 o 
  10   5   4       10.35       14.70     16.02 o 
  -7   6   4        2.31      -11.24     14.82 o 
  -6   6   4       61.43       42.83     10.72 o 
  -5   6   4      274.22      286.36     13.86 o 
  -4   6   4       61.91       71.98      6.81 o 
  -3   6   4       22.12       25.61      6.41 o 
  -2   6   4       92.10      114.41      6.19 o 
  -1   6   4        1.40       10.89      5.31 o 
   0   6   4      746.24      821.96     11.72 o 
   1   6   4     1133.57     1230.47     17.51 o 
   2   6   4      192.13      214.56      6.80 o 
   3   6   4      273.53      284.50      5.72 o 
   4   6   4      482.43      478.73     11.18 o 
   5   6   4      643.32      577.62     13.07 o 
   6   6   4     1735.27     1747.19     27.67 o 
   7   6   4       78.27       80.39     10.13 o 
   8   6   4      391.79      403.83     16.89 o 
   9   6   4        8.40       13.08     13.01 o 
  10   6   4        6.45      -12.85     15.60 o 
  -7   7   4       17.81       10.41     16.13 o 
  -6   7   4      231.75      243.87     22.09 o 
  -5   7   4      381.15      360.94     14.31 o 
  -4   7   4      122.58      136.57     11.03 o 
  -3   7   4        9.82       11.91      6.11 o 
  -2   7   4       67.01       56.20      6.02 o 
  -1   7   4      137.84      149.63      6.94 o 
   0   7   4       82.33       94.92      6.69 o 
   1   7   4     1049.30     1084.41     14.46 o 
   2   7   4      429.24      414.33      9.25 o 
   3   7   4      383.70      430.04      8.03 o 
   4   7   4       38.45       57.03      8.16 o 
   5   7   4      499.50      449.59     11.97 o 
   6   7   4      119.02      110.84     10.03 o 
   7   7   4      575.28      583.44     18.04 o 
   8   7   4      124.06      117.96     16.73 o 
   9   7   4       95.91       86.03     14.82 o 
  10   7   4       18.64        5.83     15.63 o 
  -6   8   4      125.44      137.72     17.39 o 
  -5   8   4      320.89      317.93     15.96 o 
  -4   8   4      351.49      362.51     14.07 o 
  -3   8   4      220.43      224.21     11.09 o 
  -2   8   4        0.92       15.29      6.08 o 
  -1   8   4        9.36       15.85      9.49 o 
   0   8   4      882.56      880.76     13.37 o 
   1   8   4     2229.01     2279.14     26.07 o 
   2   8   4      355.29      360.48      8.94 o 
   3   8   4       37.48       46.60      4.77 o 
   4   8   4       59.77       71.96      6.86 o 
   5   8   4      171.62      169.94      8.99 o 
   6   8   4      494.33      496.21     16.61 o 
   7   8   4      445.80      395.55     19.49 o 
   8   8   4       54.03       53.96     14.33 o 
   9   8   4       35.05       23.33     17.24 o 
  10   8   4        8.95       -1.83     16.49 o 
  -6   9   4       93.46      138.02     18.41 o 
  -5   9   4      340.13      374.01     39.71 o 
  -4   9   4      278.62      279.35     14.42 o 
  -3   9   4      111.09      124.42     13.31 o 
  -2   9   4      359.74      359.32     13.03 o 
  -1   9   4      561.57      571.65     14.91 o 
   0   9   4     2596.86     2539.41     29.42 o 
   1   9   4      528.82      522.77     10.87 o 
   2   9   4      138.11      138.23     13.95 o 
   3   9   4      193.72      218.85      8.90 o 
   4   9   4       81.01       58.40      8.96 o 
   5   9   4      574.05      520.97     16.73 o 
   6   9   4      436.83      450.79     16.02 o 
   7   9   4      218.38      219.43     16.73 o 
   8   9   4        1.04        3.13     11.73 o 
   9   9   4        2.25      -10.35     14.17 o 
  -5  10   4      123.55      157.47     20.90 o 
  -4  10   4       34.75       38.30     13.29 o 
  -3  10   4       64.40       49.99     10.64 o 
  -2  10   4      367.32      331.76     15.69 o 
  -1  10   4     1072.21     1060.24     21.08 o 
   0  10   4      676.74      641.13     15.93 o 
   1  10   4      387.26      376.46     10.63 o 
   2  10   4      977.78      971.50     16.22 o 
   3  10   4      235.11      216.44     16.33 o 
   4  10   4      691.05      645.89     18.56 o 
   5  10   4      290.69      311.49     13.44 o 
   6  10   4      483.39      525.29     19.83 o 
   7  10   4      172.21      170.33     13.54 o 
   8  10   4        1.74       -3.53     12.50 o 
   9  10   4        3.86        6.46     16.33 o 
  -5  11   4       82.93       67.36     35.46 o 
  -4  11   4        3.42       28.14     15.88 o 
  -3  11   4       12.84        5.58     17.51 o 
  -2  11   4      124.15      123.69     13.41 o 
  -1  11   4      239.98      251.40     13.54 o 
   0  11   4      305.70      315.02     13.74 o 
   1  11   4      876.06      872.29     16.64 o 
   2  11   4      103.77      100.26     10.91 o 
   3  11   4      486.40      472.63     16.77 o 
   4  11   4      278.05      284.65     15.40 o 
   5  11   4      583.35      618.83     46.80 o 
   6  11   4      606.31      637.54     19.89 o 
   7  11   4      139.86      120.10     13.67 o 
   8  11   4        7.03       -7.12     13.53 o 
   9  11   4       24.46       -0.61     15.73 o 
  -4  12   4        1.30       -8.99     27.50 o 
  -3  12   4        0.08       27.42     15.30 o 
  -2  12   4       63.08       49.25     13.22 o 
  -1  12   4      103.31       79.65     12.59 o 
   0  12   4      153.53      142.78     12.54 o 
   1  12   4       73.09       76.01     11.42 o 
   2  12   4        5.10        3.10     14.62 o 
   3  12   4       67.34       75.55     16.03 o 
   4  12   4      633.20      678.61     21.98 o 
   5  12   4      405.54      409.47     30.77 o 
   6  12   4      257.45      242.79     19.81 o 
   7  12   4       34.93       20.36     12.92 o 
   8  12   4       98.80       87.24     28.20 o 
  -3  13   4       34.03       35.23     17.30 o 
  -2  13   4      135.25      144.04     17.54 o 
  -1  13   4       85.84       81.38     17.51 o 
   0  13   4       34.12       46.14     14.44 o 
   1  13   4        0.12       -6.27     19.59 o 
   2  13   4       13.41       -2.66     17.16 o 
   3  13   4       85.05      111.75     13.72 o 
   4  13   4      170.66      167.48     16.84 o 
   5  13   4      170.62      177.36     18.15 o 
   6  13   4       48.80       63.93     30.05 o 
   7  13   4       10.20       25.05     19.01 o 
   8  13   4       56.95       44.59     16.90 o 
  -2  14   4      207.95      202.92     21.53 o 
  -1  14   4       87.40       60.42     17.68 o 
   0  14   4       65.05       83.78     16.42 o 
   1  14   4        0.25      -14.76     19.40 o 
   2  14   4        0.50      -19.99     19.99 o 
   3  14   4       28.08       18.31     14.32 o 
   4  14   4      134.73      130.90     21.26 o 
   5  14   4       26.01       33.98     17.38 o 
   6  14   4        2.38      -12.85     23.24 o 
   7  14   4        0.87        8.43     25.03 o 
   0  15   4       30.95       76.82     25.10 o 
   1  15   4       32.13       25.22     48.91 o 
   2  15   4       69.24       79.85     25.27 o 
   3  15   4      101.85      122.42     31.76 o 
   4  15   4       82.93       82.26     19.43 o 
   5  15   4       37.39       35.61     30.50 o 
   6  15   4        3.66        6.31     20.31 o 
   3  16   4      130.33      124.53     37.44 o 
  -3 -15   5      128.20      161.76     30.71 o 
  -2 -15   5      390.42      404.29     41.65 o 
  -1 -15   5      189.52      186.58     32.18 o 
  -5 -14   5        2.26       20.50     38.91 o 
  -4 -14   5       66.55       48.80     26.50 o 
  -3 -14   5      179.48      244.63     31.76 o 
  -2 -14   5      347.66      417.12     37.23 o 
  -1 -14   5      318.77      301.64     33.45 o 
   0 -14   5      161.96      195.38     17.52 o 
   1 -14   5       71.25       50.64     23.54 o 
   2 -14   5       41.05       21.76     20.09 o 
  -6 -13   5        1.41      -26.08     26.08 o 
  -5 -13   5       29.18       15.51     19.53 o 
  -4 -13   5       31.73       17.11     18.08 o 
  -3 -13   5      162.42      185.95     26.08 o 
  -2 -13   5      196.26      275.98     29.45 o 
  -1 -13   5      234.69      289.02     29.87 o 
   0 -13   5       13.13        2.09     11.57 o 
   1 -13   5       94.53       97.61     11.45 o 
   2 -13   5      120.10       99.22     16.16 o 
   3 -13   5      132.80      121.26     39.12 o 
  -7 -12   5       48.00       59.73     18.78 o 
  -6 -12   5        1.98        3.18     19.86 o 
  -5 -12   5        3.21        7.81     17.64 o 
  -4 -12   5      150.16      130.06     19.15 o 
  -3 -12   5       23.68       16.40     20.93 o 
  -2 -12   5      106.69      103.08     16.35 o 
  -1 -12   5        0.22        0.43      8.97 o 
   0 -12   5        0.28       -9.01      9.01 o 
   1 -12   5      139.11      122.15     10.42 o 
   2 -12   5      117.60      142.84     16.62 o 
   3 -12   5       74.04       90.69     15.17 o 
   4 -12   5       97.85       98.66     20.30 o 
  -7 -11   5       58.46       64.05     33.34 o 
  -6 -11   5       16.98       21.30     14.41 o 
  -5 -11   5      113.61      142.98     13.62 o 
  -4 -11   5       80.17       60.81     23.51 o 
  -3 -11   5      267.51      270.29     19.17 o 
  -2 -11   5       29.25       24.78      9.72 o 
  -1 -11   5       78.41       72.95      8.82 o 
   0 -11   5        2.66        8.66      8.91 o 
   1 -11   5        6.87       11.80      8.39 o 
   2 -11   5      124.88      114.42      9.99 o 
   3 -11   5      154.60      169.17     12.91 o 
   4 -11   5      127.80       91.24     35.02 o 
   5 -11   5        0.10      -17.90     17.90 o 
  -8 -10   5       70.09       87.15     18.04 o 
  -7 -10   5       84.70      102.05     19.55 o 
  -6 -10   5       48.14       85.73     20.58 o 
  -5 -10   5      253.05      305.77     28.45 o 
  -4 -10   5      440.79      444.55     16.83 o 
  -3 -10   5      899.31      914.20     21.37 o 
  -2 -10   5      443.67      456.80     12.14 o 
  -1 -10   5      143.63      168.21      9.85 o 
   0 -10   5       83.52       92.49      7.20 o 
   1 -10   5      131.14      134.31     12.15 o 
   2 -10   5      331.83      329.61     15.75 o 
   3 -10   5      579.06      590.01     19.32 o 
   4 -10   5       71.37       88.00     19.27 o 
   5 -10   5        0.11      -16.45     45.33 o 
   6 -10   5       18.29        5.51     15.92 o 
  -8  -9   5       28.38        1.69     18.79 o 
  -7  -9   5       39.34       32.99     14.33 o 
  -6  -9   5       57.76       45.63     16.28 o 
  -5  -9   5      464.65      424.87     17.02 o 
  -4  -9   5      726.13      725.35     19.53 o 
  -3  -9   5     1092.75     1059.50     15.71 o 
  -2  -9   5      146.93      148.53      6.33 o 
  -1  -9   5      182.99      194.61      7.91 o 
   0  -9   5      368.68      386.66      9.80 o 
   1  -9   5      526.20      556.70     13.68 o 
   2  -9   5     1815.79     1842.35     39.30 o 
   3  -9   5      283.51      317.62     12.62 o 
   4  -9   5      121.50      144.47     17.36 o 
   5  -9   5       67.01       37.43     15.32 o 
   6  -9   5       16.51       12.91     16.73 o 
  -8  -8   5       33.91       30.41     16.50 o 
  -7  -8   5        1.20        3.66     13.67 o 
  -6  -8   5       46.25       52.86     14.69 o 
  -5  -8   5       51.80       41.12     21.62 o 
  -4  -8   5      431.47      441.34     20.49 o 
  -3  -8   5      282.36      280.63      8.07 o 
  -2  -8   5      114.04      126.22      5.79 o 
  -1  -8   5      563.40      578.19     10.90 o 
   0  -8   5     1244.16     1260.71     17.40 o 
   1  -8   5     1720.78     1748.99     22.30 o 
   2  -8   5     1304.84     1397.49     23.21 o 
   3  -8   5      139.89      156.50     10.45 o 
   4  -8   5      303.56      311.51     12.43 o 
   5  -8   5      123.84      120.02      9.55 o 
   6  -8   5       26.56       19.55     12.13 o 
   7  -8   5      154.18      144.86     17.07 o 
  -8  -7   5        5.97        6.71     14.61 o 
  -7  -7   5        7.76        7.45     12.21 o 
  -6  -7   5       44.18       50.34     11.30 o 
  -5  -7   5       11.76       11.76     13.33 o 
  -4  -7   5      356.89      376.08      9.10 o 
  -3  -7   5      147.92      160.36      7.16 o 
  -2  -7   5       78.22      106.16      4.56 o 
  -1  -7   5       47.64       55.64      4.25 o 
   0  -7   5      657.37      683.46     11.30 o 
   1  -7   5     1054.99     1082.33     16.88 o 
   2  -7   5     1072.98     1010.98     14.67 o 
   3  -7   5      143.30      156.97      7.62 o 
   4  -7   5      421.61      389.86     12.49 o 
   5  -7   5      144.05      128.27      9.09 o 
   6  -7   5      177.26      155.82     14.18 o 
   7  -7   5      238.08      197.80     17.27 o 
   8  -7   5       15.80        4.21     22.72 o 
  -9  -6   5      104.05       77.91     23.52 o 
  -8  -6   5       10.14       -5.37     10.17 o 
  -7  -6   5       24.03       19.35      9.91 o 
  -6  -6   5      103.73      114.66      9.87 o 
  -5  -6   5      213.38      214.73     20.28 o 
  -4  -6   5      176.14      186.18      7.18 o 
  -3  -6   5      112.46      124.40      5.07 o 
  -2  -6   5       13.72       16.66      3.57 o 
  -1  -6   5        1.02        7.11      3.08 o 
   0  -6   5      577.31      640.70      9.46 o 
   1  -6   5      516.03      491.43      8.05 o 
   2  -6   5      640.33      625.00     12.30 o 
   3  -6   5      427.90      415.95     12.04 o 
   4  -6   5        1.10        0.51      4.75 o 
   5  -6   5      164.03      168.82     10.54 o 
   6  -6   5      215.28      235.54     17.65 o 
   7  -6   5      271.99      282.72     17.52 o 
   8  -6   5       46.51       31.08     24.53 o 
  -9  -5   5       55.19       58.71     17.68 o 
  -8  -5   5       30.21       19.98     12.06 o 
  -7  -5   5      315.26      308.30     12.29 o 
  -6  -5   5     1058.84     1042.33     20.81 o 
  -5  -5   5      628.16      633.95     11.18 o 
  -4  -5   5      672.15      693.71     10.75 o 
  -3  -5   5        0.88       -4.45      4.45 o 
  -2  -5   5      519.37      626.36      9.10 o 
  -1  -5   5      599.82      629.13      9.19 o 
   0  -5   5     1317.73     1291.07     13.40 o 
   1  -5   5       43.33       35.76      3.49 o 
   2  -5   5      412.37      431.36      7.96 o 
   3  -5   5       42.67       61.55      5.26 o 
   4  -5   5        1.79        0.87      4.25 o 
   5  -5   5      211.25      203.28      7.73 o 
   6  -5   5      605.33      592.33     14.89 o 
   7  -5   5      248.31      256.71     15.45 o 
   8  -5   5       73.87       61.97     12.93 o 
  -9  -4   5        6.79       11.95     16.16 o 
  -8  -4   5       63.80       57.31     12.59 o 
  -7  -4   5      402.40      407.83     17.51 o 
  -6  -4   5     1867.70     1852.88     22.93 o 
  -5  -4   5     1865.48     1904.55     22.53 o 
  -4  -4   5      696.11      758.50     12.05 o 
  -3  -4   5      109.43      102.37      4.06 o 
  -2  -4   5      900.09      811.56      9.87 o 
  -1  -4   5     1853.46     1723.92     20.09 o 
   0  -4   5     2296.58     2232.22     22.10 o 
   1  -4   5      178.87      160.27      4.50 o 
   2  -4   5       17.14       19.63      3.06 o 
   3  -4   5      136.41      137.15      5.39 o 
   4  -4   5        1.19        8.77      3.86 o 
   5  -4   5     1290.34     1293.65     17.79 o 
   6  -4   5      149.05      182.18      7.57 o 
   7  -4   5       52.61       68.52     10.33 o 
   8  -4   5       20.97        6.98     11.05 o 
   9  -4   5        3.13      -14.80     14.80 o 
  -9  -3   5        0.30      -12.58     24.33 o 
  -8  -3   5       52.40       51.76     28.31 o 
  -7  -3   5      210.62      199.44     12.12 o 
  -6  -3   5     1349.42     1442.26     20.00 o 
  -5  -3   5     1081.37     1121.80     15.93 o 
  -4  -3   5      526.98      567.26      8.77 o 
  -3  -3   5      553.16      554.99      8.50 o 
  -2  -3   5      428.55      333.94      6.63 o 
  -1  -3   5     2290.23     1984.64     19.82 o 
   0  -3   5     2636.66     2622.44     29.35 o 
   1  -3   5     2273.07     2204.56     31.76 o 
   2  -3   5      450.81      450.63      8.07 o 
   3  -3   5      249.06      280.70      6.87 o 
   4  -3   5      302.97      295.65      8.09 o 
   5  -3   5      706.24      722.54     11.79 o 
   6  -3   5       17.72       27.36      5.03 o 
   7  -3   5      139.92      170.38      7.91 o 
   8  -3   5        0.24        2.18     10.50 o 
   9  -3   5       11.06        2.27     11.52 o 
  -9  -2   5        2.23       -5.98     15.96 o 
  -8  -2   5       38.75       18.68     11.68 o 
  -7  -2   5       61.91       56.06      8.95 o 
  -6  -2   5      401.48      410.30      9.86 o 
  -5  -2   5      219.47      259.61      7.46 o 
  -4  -2   5      491.21      517.29      8.85 o 
  -3  -2   5      408.23      384.20      6.73 o 
  -2  -2   5        9.69       38.28      2.84 o 
  -1  -2   5     1154.07      931.25     10.04 o 
   0  -2   5     2517.37     2311.72     27.84 o 
   1  -2   5     4282.32     4204.28     45.08 o 
   2  -2   5       25.92       11.82      2.90 o 
   3  -2   5      203.03      191.58      4.39 o 
   4  -2   5      716.16      752.01      9.46 o 
   5  -2   5     1415.87     1380.08     14.48 o 
   6  -2   5      526.94      524.88      8.54 o 
   7  -2   5       39.52       48.50      5.21 o 
   8  -2   5        7.01        3.31      6.02 o 
   9  -2   5       18.86       27.65     12.32 o 
  -9  -1   5        7.27      -14.03     16.40 o 
  -8  -1   5       83.90       59.40     12.74 o 
  -7  -1   5       63.89       73.71      8.62 o 
  -6  -1   5      344.47      336.57     10.36 o 
  -5  -1   5        6.64        8.28      5.03 o 
  -4  -1   5        6.82        5.83      4.10 o 
  -3  -1   5       10.40       37.55      3.95 o 
  -2  -1   5       99.79       78.55      3.93 o 
  -1  -1   5     1548.10     1486.67     16.07 o 
   0  -1   5     4212.59     4045.71     37.98 o 
   1  -1   5       18.32       10.43      2.60 o 
   2  -1   5      219.76      286.94      6.33 o 
   3  -1   5      720.54      850.76      9.29 o 
   4  -1   5     1590.75     1508.37     14.93 o 
   5  -1   5     1787.23     1821.99     17.20 o 
   6  -1   5     1218.54     1185.18     13.31 o 
   7  -1   5       12.03       15.87      4.59 o 
   8  -1   5      152.72      146.38      7.49 o 
   9  -1   5       60.61       65.69     13.72 o 
  -9   0   5       31.33       44.69     18.08 o 
  -8   0   5      144.24      164.86     12.48 o 
  -7   0   5      294.01      287.52     11.53 o 
  -6   0   5       96.64      109.15     12.68 o 
  -5   0   5        2.59       -5.38      5.73 o 
  -4   0   5       23.19       23.66      4.10 o 
  -3   0   5      542.62      555.88      9.51 o 
  -2   0   5      989.97      870.75     10.91 o 
  -1   0   5     3059.16     2961.73     30.05 o 
   0   0   5      543.00      529.24      7.07 o 
   1   0   5       15.34       30.37      2.26 o 
   2   0   5       36.62       34.99      2.44 o 
   3   0   5      513.56      702.31      9.86 o 
   4   0   5      575.83      564.83      8.05 o 
   5   0   5     1153.62     1067.99     12.65 o 
   6   0   5     1456.91     1406.21     15.74 o 
   7   0   5      342.48      342.70      7.44 o 
   8   0   5      337.40      336.34      8.28 o 
   9   0   5       45.59       41.79     10.62 o 
  10   0   5       98.90       87.45     17.99 o 
  -8   1   5      168.05      156.29     13.06 o 
  -7   1   5      237.96      241.15     12.76 o 
  -6   1   5      149.90      141.98      8.74 o 
  -5   1   5      608.43      624.27     12.53 o 
  -4   1   5      248.02      235.61      7.03 o 
  -3   1   5     1405.20     1323.60     15.80 o 
  -2   1   5     1235.63     1232.90     16.18 o 
  -1   1   5      126.78      130.39      4.26 o 
   0   1   5       16.55       48.91      2.81 o 
   1   1   5      546.69      669.84      7.36 o 
   2   1   5      264.88      310.37      4.89 o 
   3   1   5     1077.65     1135.01     13.96 o 
   4   1   5       94.46       73.89      4.24 o 
   5   1   5      677.20      654.32      9.03 o 
   6   1   5      703.53      670.16      9.88 o 
   7   1   5      147.25      145.58      5.85 o 
   8   1   5      265.27      264.99     10.09 o 
   9   1   5      142.66      145.03     12.43 o 
  10   1   5      119.14      144.77     15.14 o 
  -8   2   5      182.21      176.64     14.44 o 
  -7   2   5      205.91      228.38     12.09 o 
  -6   2   5      380.57      378.03     11.76 o 
  -5   2   5      593.36      580.59     13.23 o 
  -4   2   5       26.57       25.80      5.26 o 
  -3   2   5     1730.16     1630.56     20.58 o 
  -2   2   5     2484.95     2523.66     26.73 o 
  -1   2   5     2492.18     2732.32     28.42 o 
   0   2   5     1810.95     2068.10     21.95 o 
   1   2   5       34.57       44.59      4.60 o 
   2   2   5     1362.31     1353.23     15.77 o 
   3   2   5      879.31      926.41     11.67 o 
   4   2   5     1453.60     1492.36     16.75 o 
   5   2   5        0.34       10.12      3.27 o 
   6   2   5       15.04       25.15      5.02 o 
   7   2   5        3.86       -2.65      6.69 o 
   8   2   5      335.44      295.67     18.65 o 
   9   2   5      211.06      221.07     11.86 o 
  10   2   5       80.77       87.69     20.28 o 
  -8   3   5      133.25      116.28     15.02 o 
  -7   3   5       80.53       75.61     10.15 o 
  -6   3   5       45.29       38.90      7.89 o 
  -5   3   5        3.79       11.17      6.22 o 
  -4   3   5      448.53      465.97     10.56 o 
  -3   3   5     2497.41     2371.10     28.41 o 
  -2   3   5     4272.40     4431.31     48.35 o 
  -1   3   5     1159.42     1078.04     13.28 o 
   0   3   5     1775.03     1850.75     21.82 o 
   1   3   5      100.17       98.34      6.20 o 
   2   3   5     2374.74     2253.00     23.65 o 
   3   3   5     2048.84     2009.05     21.37 o 
   4   3   5     1896.49     1874.51     19.21 o 
   5   3   5        4.64        1.65      3.08 o 
   6   3   5       58.43       56.42      4.39 o 
   7   3   5        5.83       11.64      7.18 o 
   8   3   5       61.61       65.76     11.47 o 
   9   3   5      293.99      268.38     17.30 o 
  10   3   5        1.24        7.42     25.09 o 
  -8   4   5       31.35       34.01     17.35 o 
  -7   4   5       13.90        9.90     10.09 o 
  -6   4   5       66.96       56.23      8.46 o 
  -5   4   5      105.76      110.48      7.79 o 
  -4   4   5      517.23      533.10     11.65 o 
  -3   4   5     1445.60     1469.67     19.99 o 
  -2   4   5      502.52      483.02      9.57 o 
  -1   4   5      443.77      430.85      8.67 o 
   0   4   5     1777.49     1765.93     19.69 o 
   1   4   5     1727.59     1633.54     18.23 o 
   2   4   5     2642.73     2401.33     25.38 o 
   3   4   5     2530.74     2521.00     26.33 o 
   4   4   5     1747.34     1718.83     17.89 o 
   5   4   5      109.78      114.16      4.16 o 
   6   4   5        3.43        8.97      4.32 o 
   7   4   5       11.32       -1.01      7.15 o 
   8   4   5      108.10      118.80     12.38 o 
   9   4   5      380.04      401.62     19.13 o 
  10   4   5       26.02       38.37     16.71 o 
  -7   5   5       16.89       23.88     21.89 o 
  -6   5   5        6.76        3.63     11.03 o 
  -5   5   5       55.14       53.52      7.76 o 
  -4   5   5      283.84      284.79      9.70 o 
  -3   5   5      169.52      192.54      7.97 o 
  -2   5   5      788.14      707.13     13.55 o 
  -1   5   5      379.84      380.62      8.71 o 
   0   5   5      474.40      481.56      8.31 o 
   1   5   5     1180.16     1154.72     14.16 o 
   2   5   5     1936.55     1901.57     20.97 o 
   3   5   5     1635.34     1533.82     17.33 o 
   4   5   5      704.27      692.80      9.49 o 
   5   5   5      257.31      259.31      6.79 o 
   6   5   5       57.27       73.77      7.48 o 
   7   5   5      602.47      650.83     21.86 o 
   8   5   5      332.75      345.35     16.13 o 
   9   5   5      356.92      354.14     18.45 o 
  10   5   5       31.59       11.29     16.25 o 
  -7   6   5       28.39       16.77     29.51 o 
  -6   6   5        1.26      -10.96     10.96 o 
  -5   6   5      120.12      120.71     11.24 o 
  -4   6   5      274.59      281.43     10.31 o 
  -3   6   5      629.16      596.62     12.66 o 
  -2   6   5     1134.78     1079.97     16.56 o 
  -1   6   5       11.81        5.65      4.93 o 
   0   6   5        9.28       15.84      4.19 o 
   1   6   5       97.09      104.04      4.79 o 
   2   6   5      936.16      880.26     12.59 o 
   3   6   5      872.99      911.70     12.02 o 
   4   6   5      179.73      230.56      5.81 o 
   5   6   5        3.70        9.47      6.10 o 
   6   6   5     1000.80      967.32     18.64 o 
   7   6   5      414.22      427.80     15.99 o 
   8   6   5      430.69      415.20     19.42 o 
   9   6   5      121.33      111.29     14.73 o 
  10   6   5       61.68       49.34     16.85 o 
  -7   7   5       21.72       -3.82     16.10 o 
  -6   7   5       77.26       84.94     14.72 o 
  -5   7   5      224.45      238.60     13.17 o 
  -4   7   5      458.88      475.31     14.79 o 
  -3   7   5      512.50      503.81     12.50 o 
  -2   7   5      611.01      582.14     12.52 o 
  -1   7   5       34.08       45.86      6.05 o 
   0   7   5        0.75        3.55      4.32 o 
   1   7   5      319.22      325.74      7.90 o 
   2   7   5       86.35       86.75      5.21 o 
   3   7   5      563.22      664.56     10.37 o 
   4   7   5      101.79      104.92      5.98 o 
   5   7   5      133.84      202.14     13.74 o 
   6   7   5       12.15        2.36      7.38 o 
   7   7   5      431.65      425.20     16.08 o 
   8   7   5      134.46      117.32     13.23 o 
   9   7   5      132.38      114.42     14.99 o 
  10   7   5       48.77       45.92     29.83 o 
  -6   8   5       92.81      115.18     16.86 o 
  -5   8   5      193.87      209.10     14.57 o 
  -4   8   5      474.07      460.56     15.85 o 
  -3   8   5      424.12      388.03     13.97 o 
  -2   8   5       92.34      111.13      7.81 o 
  -1   8   5      337.86      333.02     10.55 o 
   0   8   5      437.43      427.37      9.60 o 
   1   8   5      601.88      596.87     11.00 o 
   2   8   5      347.44      329.99      8.73 o 
   3   8   5       55.03       86.21      5.50 o 
   4   8   5        7.47        2.20      7.80 o 
   5   8   5        4.99       -7.01      7.01 o 
   6   8   5       15.59        2.33      9.41 o 
   7   8   5      192.10      192.25     22.35 o 
   8   8   5       69.30       75.03     12.48 o 
   9   8   5       71.97       65.63     14.66 o 
  10   8   5        0.15      -20.59     20.59 o 
  -6   9   5       35.68       37.67     17.06 o 
  -5   9   5      155.93      149.62     17.23 o 
  -4   9   5      305.13      312.99     16.36 o 
  -3   9   5        8.55        3.77      9.50 o 
  -2   9   5      120.17      105.68      9.84 o 
  -1   9   5      428.18      440.77     19.71 o 
   0   9   5      992.09      993.69     17.23 o 
   1   9   5     2375.71     2355.29     30.41 o 
   2   9   5      294.43      322.64      9.61 o 
   3   9   5      345.70      333.10     10.57 o 
   4   9   5       65.04       64.58      9.27 o 
   5   9   5       95.39      103.62     10.29 o 
   6   9   5       63.31       81.27     12.57 o 
   7   9   5      184.05      202.27     13.60 o 
   8   9   5       41.68       63.72     12.47 o 
   9   9   5        7.35      -23.34     23.34 o 
  -5  10   5       52.85       36.61     16.97 o 
  -4  10   5       67.46       73.05     14.44 o 
  -3  10   5        0.55        5.60     11.44 o 
  -2  10   5       45.71       27.27      9.93 o 
  -1  10   5      286.24      307.27     13.33 o 
   0  10   5      993.64      968.73     19.58 o 
   1  10   5     1060.56     1068.80     16.54 o 
   2  10   5     1419.35     1363.44     20.22 o 
   3  10   5      176.36      195.57     16.00 o 
   4  10   5      644.94      578.93     17.83 o 
   5  10   5      154.61      162.68     12.55 o 
   6  10   5      515.94      514.27     17.54 o 
   7  10   5      231.23      237.90     14.84 o 
   8  10   5       78.70       76.01     14.13 o 
   9  10   5        0.21        9.87     15.13 o 
  -4  11   5       33.47       46.65     17.40 o 
  -3  11   5        0.12      -12.44     12.44 o 
  -2  11   5        1.68      -10.61     10.61 o 
  -1  11   5       71.97       68.48     11.20 o 
   0  11   5      155.87      160.13     15.14 o 
   1  11   5     1135.02     1109.04     21.37 o 
   2  11   5      192.57      208.88     12.25 o 
   3  11   5      392.69      415.30     16.52 o 
   4  11   5      349.97      339.89     16.14 o 
   5  11   5      420.84      422.52     20.08 o 
   6  11   5     1013.87      981.62     29.83 o 
   7  11   5      246.11      236.44     15.96 o 
   8  11   5       16.49        1.96     13.92 o 
   9  11   5       27.16       68.68     17.13 o 
  -4  12   5        4.11        9.42     20.66 o 
  -3  12   5        1.40       -1.09     15.94 o 
  -2  12   5        0.11       -9.37     13.03 o 
  -1  12   5       98.94      104.70     12.82 o 
   0  12   5      153.59      139.57     15.82 o 
   1  12   5      100.71       96.95     13.39 o 
   2  12   5       58.81       46.08     11.72 o 
   3  12   5        8.21       -4.40     11.96 o 
   4  12   5      133.04      131.07     18.03 o 
   5  12   5      452.52      410.03     21.03 o 
   6  12   5      553.92      546.39     24.74 o 
   7  12   5      135.19      111.47     41.45 o 
   8  12   5       42.67       11.76     15.48 o 
  -3  13   5       50.99       34.50     46.01 o 
  -2  13   5       50.07       48.36     18.55 o 
  -1  13   5      210.68      221.80     23.23 o 
   0  13   5       45.67       28.84     23.96 o 
   1  13   5       32.87       48.92     18.22 o 
   2  13   5        5.41       15.17     17.86 o 
   3  13   5       12.98       15.57     12.76 o 
   4  13   5       29.07       14.26     13.57 o 
   5  13   5      203.65      200.63     33.31 o 
   6  13   5      183.15      182.37     19.82 o 
   7  13   5       64.39       78.95     19.73 o 
   8  13   5        5.35       33.02     25.66 o 
  -1  14   5      160.95      131.59     19.16 o 
   0  14   5      203.48      186.60     19.71 o 
   1  14   5      110.16      123.25     20.64 o 
   2  14   5       17.83      -16.44     27.62 o 
   3  14   5        1.73       -1.93     33.43 o 
   4  14   5      163.73      184.75     21.60 o 
   5  14   5       65.89       64.99     18.69 o 
   6  14   5       11.87       -0.99     18.89 o 
   7  14   5        8.63       11.58     34.39 o 
   0  15   5      243.32      294.59     80.88 o 
   1  15   5       83.78       96.82     26.24 o 
   2  15   5       83.71      116.93     27.53 o 
   3  15   5      138.20      138.52     43.96 o 
   4  15   5      144.10      170.80     36.18 o 
   5  15   5       85.36      134.17     27.77 o 
  -4 -14   6        3.48       23.35     26.29 o 
  -3 -14   6       19.53       52.80     26.71 o 
  -2 -14   6      136.88      173.54     30.71 o 
  -1 -14   6      335.42      320.78     34.71 o 
   0 -14   6      110.37      117.91     17.90 o 
   1 -14   6       69.52       98.03     18.05 o 
  -5 -13   6        5.85       14.93     26.50 o 
  -4 -13   6        1.38       -5.26     23.77 o 
  -3 -13   6       60.02       52.59     23.98 o 
  -2 -13   6      140.34      155.66     26.71 o 
  -1 -13   6      211.12      236.22     29.45 o 
   0 -13   6       18.84        4.96     11.06 o 
   1 -13   6       26.53       24.84     13.24 o 
   2 -13   6       31.67       33.86     15.78 o 
   3 -13   6       68.05       65.68     22.09 o 
  -6 -12   6       95.71       98.66     23.27 o 
  -5 -12   6       33.03       29.54     20.23 o 
  -4 -12   6      107.60      127.05     25.87 o 
  -3 -12   6       85.02       81.19     23.77 o 
  -2 -12   6      181.38      169.12     23.98 o 
  -1 -12   6       73.21       85.60     10.43 o 
   0 -12   6       42.05       30.07     10.21 o 
   1 -12   6       19.83       24.67     10.53 o 
   2 -12   6       15.84       23.54     12.73 o 
   3 -12   6       86.80       63.59     36.18 o 
   4 -12   6      139.01      141.30     50.06 o 
  -7 -11   6      210.31      195.87     26.83 o 
  -6 -11   6       97.17      113.83     16.21 o 
  -5 -11   6      125.15      113.73     14.95 o 
  -4 -11   6       93.92       89.07     17.91 o 
  -3 -11   6      418.29      433.94     24.76 o 
  -2 -11   6      353.83      359.64     34.81 o 
  -1 -11   6      349.23      347.54     12.85 o 
   0 -11   6      340.40      347.73     13.33 o 
   1 -11   6       58.03       34.86      9.28 o 
   2 -11   6        7.25        6.16      9.28 o 
   3 -11   6       25.12       19.56     11.76 o 
   4 -11   6       68.48       43.58     18.93 o 
   5 -11   6       26.38       15.10     18.99 o 
  -7 -10   6      103.36       96.63     21.97 o 
  -6 -10   6       19.18        1.61     15.66 o 
  -5 -10   6       83.92       75.72     12.65 o 
  -4 -10   6      281.49      312.51     16.06 o 
  -3 -10   6     1037.97     1005.44     32.67 o 
  -2 -10   6      592.94      606.06     14.10 o 
  -1 -10   6      785.87      772.37     16.60 o 
   0 -10   6        6.56       -1.57     10.15 o 
   1 -10   6       14.29       15.66      7.93 o 
   2 -10   6      112.52       97.55      9.34 o 
   3 -10   6       81.51       76.70     12.09 o 
   4 -10   6       29.93       44.25     14.42 o 
   5 -10   6       17.92       15.78     17.49 o 
   6 -10   6        3.50        5.90     18.86 o 
  -8  -9   6       22.92       35.45     17.90 o 
  -7  -9   6        1.14       -8.85     14.33 o 
  -6  -9   6        2.20       -9.61     12.65 o 
  -5  -9   6       96.92       90.49     13.19 o 
  -4  -9   6      363.72      394.63     15.56 o 
  -3  -9   6      787.59      823.02     13.96 o 
  -2  -9   6      453.79      471.48      9.24 o 
  -1  -9   6      194.99      202.92      8.48 o 
   0  -9   6      169.96      171.22      8.80 o 
   1  -9   6      416.04      418.80     12.52 o 
   2  -9   6      732.00      696.24     23.05 o 
   3  -9   6      222.00      213.38     10.93 o 
   4  -9   6       19.58       20.24      8.44 o 
   5  -9   6       28.83       29.34     11.91 o 
   6  -9   6       11.65        4.33     20.40 o 
  -8  -8   6       36.49       -0.08     16.65 o 
  -7  -8   6        6.33        7.01     13.95 o 
  -6  -8   6       83.42       66.35     14.00 o 
  -5  -8   6        0.17        6.75     21.22 o 
  -4  -8   6      142.70      171.32     11.71 o 
  -3  -8   6      365.68      384.72     14.70 o 
  -2  -8   6      486.89      506.84      9.09 o 
  -1  -8   6       99.99      112.11      5.29 o 
   0  -8   6      124.20      128.13      7.59 o 
   1  -8   6      537.64      531.23     13.22 o 
   2  -8   6     1154.92     1088.52     20.04 o 
   3  -8   6      834.00      800.60     17.36 o 
   4  -8   6      214.32      207.66     11.00 o 
   5  -8   6       38.94       46.54      9.48 o 
   6  -8   6       17.98       16.37     16.80 o 
   7  -8   6      115.88      162.36     21.19 o 
  -8  -7   6       64.71       76.05     21.45 o 
  -7  -7   6       20.87       40.40     13.68 o 
  -6  -7   6       26.40       24.49     12.45 o 
  -5  -7   6       18.90       36.43     10.30 o 
  -4  -7   6      462.46      473.03     10.72 o 
  -3  -7   6      173.08      168.82      8.55 o 
  -2  -7   6      327.09      338.89      7.61 o 
  -1  -7   6      136.51      147.23      5.41 o 
   0  -7   6       84.81      108.71      4.74 o 
   1  -7   6      513.89      521.68     12.16 o 
   2  -7   6     1562.71     1511.50     24.21 o 
   3  -7   6     1297.58     1334.57     22.87 o 
   4  -7   6      235.70      260.95     11.13 o 
   5  -7   6       74.85       84.58      8.83 o 
   6  -7   6       91.84       97.77     11.94 o 
   7  -7   6      131.75      164.69     35.76 o 
  -8  -6   6       66.02       73.87     22.10 o 
  -7  -6   6       11.56       15.81      9.49 o 
  -6  -6   6        6.73       21.61     10.77 o 
  -5  -6   6      415.39      454.69     24.89 o 
  -4  -6   6      534.20      482.60     10.56 o 
  -3  -6   6      237.15      259.74      7.77 o 
  -2  -6   6       46.74       54.75      4.35 o 
  -1  -6   6        4.50        4.80      3.49 o 
   0  -6   6      764.74      763.45     10.19 o 
   1  -6   6      412.90      384.93      8.84 o 
   2  -6   6      440.67      437.86     11.29 o 
   3  -6   6      819.02      893.95     17.12 o 
   4  -6   6       36.95       53.10      7.39 o 
   5  -6   6      216.40      217.64     13.43 o 
   6  -6   6       35.01       16.31      8.69 o 
   7  -6   6       75.03       65.93     14.22 o 
   8  -6   6      115.81      110.22     15.01 o 
  -8  -5   6       66.54       64.78     16.12 o 
  -7  -5   6        2.69        9.89     10.52 o 
  -6  -5   6      107.90      124.22     11.59 o 
  -5  -5   6      745.90      715.08     12.32 o 
  -4  -5   6      947.84      981.52     14.85 o 
  -3  -5   6      329.72      333.47      7.60 o 
  -2  -5   6       74.25       66.91      4.22 o 
  -1  -5   6      261.34      245.82      6.12 o 
   0  -5   6      673.38      695.50      9.85 o 
   1  -5   6      271.29      243.47      6.61 o 
   2  -5   6      916.61      913.90     14.61 o 
   3  -5   6       62.19       68.19      7.94 o 
   4  -5   6       69.47       82.33      7.29 o 
   5  -5   6        0.61       -6.57      6.57 o 
   6  -5   6       42.08       48.72      8.23 o 
   7  -5   6      171.84      163.08     12.93 o 
   8  -5   6      129.68      114.49     20.86 o 
  -8  -4   6      123.09      128.89     26.49 o 
  -7  -4   6        5.41        3.11     10.63 o 
  -6  -4   6      106.29      106.68      7.89 o 
  -5  -4   6      632.90      619.39     11.11 o 
  -4  -4   6      653.42      603.77      9.78 o 
  -3  -4   6     1898.27     1937.16     22.43 o 
  -2  -4   6      394.31      393.76      6.87 o 
  -1  -4   6      752.20      773.28     10.50 o 
   0  -4   6      849.64      887.09     11.27 o 
   1  -4   6     3157.91     3307.80     36.77 o 
   2  -4   6     1037.69     1001.10     14.07 o 
   3  -4   6      136.10      117.37      5.53 o 
   4  -4   6       70.53       73.83      7.68 o 
   5  -4   6        0.71       11.06      6.42 o 
   6  -4   6      541.27      499.23     14.44 o 
   7  -4   6       92.99       82.93      8.33 o 
   8  -4   6       61.41       84.31     12.63 o 
   9  -4   6        4.12        0.86     14.38 o 
  -8  -3   6       37.55      -12.44     16.51 o 
  -7  -3   6       13.57       12.73     10.42 o 
  -6  -3   6      259.70      261.70      8.83 o 
  -5  -3   6      327.37      319.41      8.35 o 
  -4  -3   6      318.15      337.90      7.90 o 
  -3  -3   6     1525.83     1569.01     17.19 o 
  -2  -3   6     1231.24     1245.48     13.25 o 
  -1  -3   6     1931.16     2020.84     19.24 o 
   0  -3   6     2011.69     1938.53     21.94 o 
   1  -3   6     3655.04     3639.25     40.08 o 
   2  -3   6      554.61      460.12      8.46 o 
   3  -3   6      348.01      333.67      8.29 o 
   4  -3   6       86.89       94.80      4.52 o 
   5  -3   6      586.80      599.97     10.03 o 
   6  -3   6      546.50      540.67     12.88 o 
   7  -3   6      111.15      113.62      8.33 o 
   8  -3   6        2.13       10.94      9.09 o 
   9  -3   6        7.97       -6.19     11.95 o 
  -8  -2   6        0.26       -8.48     14.77 o 
  -7  -2   6      147.14      152.07     10.84 o 
  -6  -2   6      485.64      491.59     12.03 o 
  -5  -2   6      240.46      251.41      7.86 o 
  -4  -2   6       51.16       67.88      4.62 o 
  -3  -2   6      295.18      365.78      7.03 o 
  -2  -2   6       44.77       85.99      3.68 o 
  -1  -2   6     2697.32     2732.26     27.97 o 
   0  -2   6      643.60      637.42     17.06 o 
   1  -2   6     3707.95     3501.80     41.10 o 
   2  -2   6      793.46      700.16     10.76 o 
   3  -2   6     2311.71     2485.88     31.26 o 
   4  -2   6      606.51      586.70      8.53 o 
   5  -2   6      784.71      841.61     10.93 o 
   6  -2   6      599.06      607.62      9.81 o 
   7  -2   6       81.82       92.52      8.03 o 
   8  -2   6       43.76       60.43      8.28 o 
   9  -2   6       21.18        5.58     16.19 o 
  -8  -1   6       62.66       70.49     16.46 o 
  -7  -1   6      498.32      489.13     13.94 o 
  -6  -1   6      356.53      333.65     11.30 o 
  -5  -1   6      441.60      448.89     10.02 o 
  -4  -1   6        9.33       22.01      4.39 o 
  -3  -1   6      625.37      612.34      9.30 o 
  -2  -1   6      252.99      292.60      6.46 o 
  -1  -1   6       20.14       23.13      3.63 o 
   0  -1   6     5037.05     4935.32     46.24 o 
   1  -1   6      835.74      787.69     11.87 o 
   2  -1   6      743.09      673.99     10.83 o 
   3  -1   6      657.78      647.71      9.31 o 
   4  -1   6      409.29      443.52      7.31 o 
   5  -1   6      724.68      729.12      9.53 o 
   6  -1   6      601.10      578.81      9.11 o 
   7  -1   6      205.32      223.99      7.47 o 
   8  -1   6       75.84       87.23      7.51 o 
   9  -1   6       11.12       -6.04     14.61 o 
  -8   0   6      119.61      137.19     15.11 o 
  -7   0   6      478.21      490.67     14.70 o 
  -6   0   6      186.95      201.37      9.74 o 
  -5   0   6     1015.99     1050.84     16.44 o 
  -4   0   6        2.32       -2.09      4.27 o 
  -3   0   6        2.13        0.58      3.63 o 
  -2   0   6        2.60        7.04      3.12 o 
  -1   0   6      357.47      287.07      6.23 o 
   0   0   6     1089.36     1088.78     12.15 o 
   1   0   6      270.74      372.75      5.52 o 
   2   0   6        9.17       36.86      3.38 o 
   3   0   6       49.33       64.13      3.40 o 
   4   0   6     1808.24     1851.66     20.88 o 
   5   0   6      518.52      485.75      8.00 o 
   6   0   6      423.76      405.43      8.56 o 
   7   0   6       85.88       83.42      5.01 o 
   8   0   6        6.81       12.38      5.98 o 
   9   0   6       15.33       14.39     14.13 o 
  10   0   6       84.22       29.24     30.08 o 
  -8   1   6       77.39       45.63     13.57 o 
  -7   1   6      325.13      364.67     13.58 o 
  -6   1   6      318.22      356.96     11.85 o 
  -5   1   6     1245.64     1283.69     19.02 o 
  -4   1   6       47.70       51.82      5.44 o 
  -3   1   6      134.64      144.98      5.45 o 
  -2   1   6      558.48      530.90      8.45 o 
  -1   1   6      282.14      237.80     12.94 o 
   0   1   6     1117.44     1092.75     14.05 o 
   1   1   6      225.94      305.14      5.10 o 
   2   1   6      256.20      329.54      5.64 o 
   3   1   6       32.26       25.90      3.14 o 
   4   1   6      988.55     1120.76     14.58 o 
   5   1   6      577.85      632.73     10.46 o 
   6   1   6      309.46      278.17      7.36 o 
   7   1   6        5.88       -1.72      5.04 o 
   8   1   6       16.01       10.97     11.68 o 
   9   1   6      234.61      214.96     26.73 o 
  10   1   6      118.18      108.84     20.65 o 
  -8   2   6       45.51       26.92     13.50 o 
  -7   2   6      257.84      293.40     18.91 o 
  -6   2   6      385.23      386.42     12.79 o 
  -5   2   6      350.47      361.72     10.51 o 
  -4   2   6       21.48       19.52      5.41 o 
  -3   2   6      946.26      912.58     13.83 o 
  -2   2   6     1724.29     1624.77     18.73 o 
  -1   2   6     3221.27     2964.70     30.94 o 
   0   2   6     1376.44     1341.19     16.85 o 
   1   2   6      169.01      131.31      5.80 o 
   2   2   6        0.49        2.28      2.72 o 
   3   2   6        2.92        2.77      3.20 o 
   4   2   6     1283.15     1321.88     22.50 o 
   5   2   6      873.54      944.45     17.03 o 
   6   2   6     1024.28     1068.38     14.31 o 
   7   2   6       21.10        5.16      5.12 o 
   8   2   6       30.36       33.14     10.84 o 
   9   2   6      111.09      108.22     12.16 o 
  10   2   6      109.93       93.20     20.03 o 
  -8   3   6       55.85       44.23     15.35 o 
  -7   3   6      139.70      154.96     12.55 o 
  -6   3   6      206.40      209.88     10.30 o 
  -5   3   6       40.33       47.65      7.05 o 
  -4   3   6      528.77      516.33     11.59 o 
  -3   3   6      510.07      533.57     10.62 o 
  -2   3   6     2553.68     2543.84     29.81 o 
  -1   3   6     1811.89     1707.40     19.47 o 
   0   3   6     1051.59      963.62     12.95 o 
   1   3   6     1579.96     1669.09     17.67 o 
   2   3   6     1159.76     1192.44     16.46 o 
   3   3   6      804.58      861.30     11.67 o 
   4   3   6      937.28      974.41     13.12 o 
   5   3   6     2184.47     2200.60     25.75 o 
   6   3   6     1111.50     1052.71     15.64 o 
   7   3   6      206.97      219.43     12.22 o 
   8   3   6       20.34       14.71     10.89 o 
   9   3   6       40.30       32.77     17.25 o 
  10   3   6       30.80        7.10     13.13 o 
  -7   4   6      111.42      108.74     16.46 o 
  -6   4   6        2.96        1.24      8.61 o 
  -5   4   6        1.58        4.90      7.14 o 
  -4   4   6      263.47      267.43      9.46 o 
  -3   4   6        6.09       -3.46      5.10 o 
  -2   4   6     1763.43     1685.11     21.73 o 
  -1   4   6      257.74      258.38      6.82 o 
   0   4   6      865.81      854.31     11.02 o 
   1   4   6     2227.00     2506.91     26.74 o 
   2   4   6      340.60      356.13      7.24 o 
   3   4   6     2596.26     2661.06     29.78 o 
   4   4   6     2295.21     2261.18     24.40 o 
   5   4   6     1030.15      979.04     13.70 o 
   6   4   6      319.94      337.62      9.85 o 
   7   4   6      194.65      206.57     18.43 o 
   8   4   6      126.65      123.18     12.82 o 
   9   4   6      111.24       95.47     14.55 o 
  10   4   6       43.98       35.42     21.04 o 
  -7   5   6      108.52      103.88     17.98 o 
  -6   5   6       10.01       17.13      9.60 o 
  -5   5   6        3.94        3.89      7.34 o 
  -4   5   6       24.92       19.62      6.74 o 
  -3   5   6       26.94       25.66      7.31 o 
  -2   5   6      608.41      633.71     12.06 o 
  -1   5   6      201.83      223.97      7.61 o 
   0   5   6        2.29        4.65      4.05 o 
   1   5   6       33.03       45.28      4.21 o 
   2   5   6      394.98      400.91      7.97 o 
   3   5   6     4571.22     4481.26     48.25 o 
   4   5   6      772.91      714.11     10.32 o 
   5   5   6      478.76      491.83     10.31 o 
   6   5   6      125.51      183.33     11.29 o 
   7   5   6      642.96      657.20     16.42 o 
   8   5   6      242.97      232.15     14.68 o 
   9   5   6      278.19      291.43     17.66 o 
  10   5   6       37.04       47.09     21.67 o 
  -7   6   6       82.14       57.96     26.61 o 
  -6   6   6       20.13        2.82     17.30 o 
  -5   6   6       58.02       50.25      8.81 o 
  -4   6   6      203.93      232.00     10.23 o 
  -3   6   6      318.40      344.57     14.16 o 
  -2   6   6      366.87      359.31     10.12 o 
  -1   6   6        1.75       11.76      5.50 o 
   0   6   6        7.72        4.43      4.29 o 
   1   6   6       29.40       36.69      4.65 o 
   2   6   6      465.14      471.85      9.12 o 
   3   6   6      526.48      464.51      9.40 o 
   4   6   6      426.14      410.93      7.79 o 
   5   6   6       56.74       27.68      7.89 o 
   6   6   6       79.91       81.10      8.18 o 
   7   6   6      165.57      159.22     11.93 o 
   8   6   6      205.00      233.23     14.81 o 
   9   6   6      279.21      289.62     26.96 o 
  10   6   6       75.25       54.10     17.12 o 
  -6   7   6       58.22       50.79     15.59 o 
  -5   7   6      159.62      138.03     22.65 o 
  -4   7   6      503.35      497.78     13.74 o 
  -3   7   6      925.63      929.45     16.92 o 
  -2   7   6      258.01      257.02      9.66 o 
  -1   7   6      841.19      887.27     15.18 o 
   0   7   6       25.57       21.36      4.84 o 
   1   7   6      111.15      114.86      5.92 o 
   2   7   6      149.47      150.69      6.45 o 
   3   7   6      101.77      106.62      5.54 o 
   4   7   6       81.66       85.65      6.12 o 
   5   7   6       52.12       43.30      8.58 o 
   6   7   6        4.30       -0.01      7.40 o 
   7   7   6       14.29       14.68     10.33 o 
   8   7   6      280.65      265.48     16.19 o 
   9   7   6      197.22      182.60     16.43 o 
  10   7   6      136.32      147.47     18.57 o 
  -6   8   6       60.03       84.97     16.85 o 
  -5   8   6       83.36       77.14     13.14 o 
  -4   8   6      662.51      657.13     18.43 o 
  -3   8   6     1362.28     1311.10     25.16 o 
  -2   8   6      660.11      650.83     14.44 o 
  -1   8   6      742.37      738.16     14.65 o 
   0   8   6       15.59       18.80      6.41 o 
   1   8   6      782.81      799.29     13.06 o 
   2   8   6     1160.05     1134.89     16.57 o 
   3   8   6      346.18      333.72     12.74 o 
   4   8   6      221.98      238.97     11.81 o 
   5   8   6       15.60       16.38      8.73 o 
   6   8   6        7.92      -15.67     15.67 o 
   7   8   6       98.35       97.04     11.54 o 
   8   8   6      258.37      245.64     17.94 o 
   9   8   6      142.92      154.34     25.20 o 
  10   8   6       24.97        2.87     19.29 o 
  -5   9   6       44.73       55.83     15.89 o 
  -4   9   6      454.34      478.20     18.91 o 
  -3   9   6      544.65      508.13     16.89 o 
  -2   9   6      222.83      219.94     17.98 o 
  -1   9   6      266.68      269.03     10.77 o 
   0   9   6       35.58       42.44      7.45 o 
   1   9   6     2600.70     2577.90     29.95 o 
   2   9   6      765.92      736.88     14.70 o 
   3   9   6      576.68      588.55     20.49 o 
   4   9   6      118.91      144.37     11.71 o 
   5   9   6        8.91       10.72     11.08 o 
   6   9   6      133.45      136.29     14.20 o 
   7   9   6      242.14      270.05     15.62 o 
   8   9   6      192.61      234.03     15.85 o 
   9   9   6       25.76       13.94     15.32 o 
  -5  10   6       23.13       10.63     25.06 o 
  -4  10   6      114.67      129.58     18.94 o 
  -3  10   6       60.23       60.71     12.48 o 
  -2  10   6       79.59       61.91     10.81 o 
  -1  10   6       37.48       41.26     10.13 o 
   0  10   6      513.12      480.41     15.07 o 
   1  10   6      195.80      196.47     10.05 o 
   2  10   6      619.70      640.62     12.91 o 
   3  10   6      331.53      330.02     15.13 o 
   4  10   6      336.05      317.54     25.84 o 
   5  10   6      150.17      162.34     12.77 o 
   6  10   6      210.44      211.97     16.42 o 
   7  10   6      256.86      272.29     46.78 o 
   8  10   6      206.02      234.13     21.71 o 
   9  10   6        8.03        2.98     18.20 o 
  -4  11   6       35.59       41.87     18.35 o 
  -3  11   6       24.40       10.44     15.33 o 
  -2  11   6        4.05       24.18     19.39 o 
  -1  11   6        1.88       -8.68     10.19 o 
   0  11   6       68.67       54.86     10.35 o 
   1  11   6       43.75       34.98     10.30 o 
   2  11   6      482.92      490.94     15.79 o 
   3  11   6      166.22      216.07     17.43 o 
   4  11   6      151.92      152.50     17.55 o 
   5  11   6       31.81       17.00     12.31 o 
   6  11   6      232.13      236.80     18.91 o 
   7  11   6      366.42      397.96     23.34 o 
   8  11   6      133.57      120.69     33.87 o 
   9  11   6       52.08       17.35     18.13 o 
  -3  12   6       10.90       23.67     17.22 o 
  -2  12   6        8.11        3.43     15.06 o 
  -1  12   6       22.84       18.76     12.13 o 
   0  12   6      132.10      133.89     12.84 o 
   1  12   6       58.75       66.67     12.99 o 
   2  12   6      319.65      330.96     22.69 o 
   3  12   6       11.91       25.31     12.42 o 
   4  12   6        0.91      -10.73     12.19 o 
   5  12   6       88.62       86.40     15.54 o 
   6  12   6      105.85      131.44     27.72 o 
   7  12   6      275.62      263.05     22.57 o 
   8  12   6      117.03      103.43     21.87 o 
  -2  13   6       13.84       15.24     18.32 o 
  -1  13   6      155.97      174.12     18.69 o 
   0  13   6      155.67      182.95     16.27 o 
   1  13   6      139.98      142.50     24.27 o 
   2  13   6       94.87       60.11     19.27 o 
   3  13   6       24.07       35.75     18.77 o 
   4  13   6       11.08        2.40     13.66 o 
   5  13   6       65.91       41.96     21.05 o 
   6  13   6       98.10       87.49     19.40 o 
   7  13   6       89.02       93.65     20.08 o 
  -1  14   6      135.42      110.37     21.23 o 
   0  14   6      282.82      317.01     22.51 o 
   1  14   6      306.23      255.62     49.75 o 
   2  14   6       75.31       48.01     23.22 o 
   3  14   6        7.37      -11.90     28.71 o 
   4  14   6       85.01       87.21     18.54 o 
   5  14   6      137.89      173.48     33.45 o 
   6  14   6       76.81       49.82     26.82 o 
   1  15   6      158.24      116.73     31.24 o 
   2  15   6       66.74        5.40     27.36 o 
   3  15   6      206.23      266.90     32.36 o 
   4  15   6       68.02       74.67     34.08 o 
   5  15   6      281.42      298.44     25.97 o 
  -3 -14   7        1.63       -8.62     27.56 o 
  -2 -14   7       15.83       32.18     29.03 o 
  -1 -14   7      131.40      148.51     30.92 o 
   0 -14   7      160.42      148.36     20.77 o 
  -4 -13   7        3.33       -9.89     25.66 o 
  -3 -13   7       12.55       29.03     26.29 o 
  -2 -13   7       18.97      -14.30     24.40 o 
  -1 -13   7      122.93      147.45     29.03 o 
   0 -13   7       59.45       70.26     14.51 o 
   1 -13   7       32.24       27.47     29.02 o 
   2 -13   7        0.37       -5.44     17.21 o 
  -5 -12   7       20.00       43.12     25.66 o 
  -4 -12   7       22.13       -5.47     23.35 o 
  -3 -12   7       53.72       86.24     24.40 o 
  -2 -12   7       63.03       97.81     26.29 o 
  -1 -12   7       91.78       98.10     15.16 o 
   0 -12   7       11.01        2.60     10.85 o 
   1 -12   7       37.45        6.59     15.82 o 
   2 -12   7        1.24      -12.30     12.30 o 
   3 -12   7       95.29      100.32     17.28 o 
  -6 -11   7      254.36      290.60     20.35 o 
  -5 -11   7      145.54      124.74     25.66 o 
  -4 -11   7      116.69      100.34     23.56 o 
  -3 -11   7      162.92      154.40     24.61 o 
  -2 -11   7      308.45      360.99     20.09 o 
  -1 -11   7      138.35      130.46     10.55 o 
   0 -11   7      381.62      333.46     13.99 o 
   1 -11   7        4.09       -7.63      9.50 o 
   2 -11   7       21.81       15.85     11.33 o 
   3 -11   7       52.00       39.25     12.67 o 
   4 -11   7       64.97       70.27     19.37 o 
  -7 -10   7      156.03      172.35     29.08 o 
  -6 -10   7      181.57      187.00     39.46 o 
  -5 -10   7      154.89      173.43     19.61 o 
  -4 -10   7      121.92      123.19     15.39 o 
  -3 -10   7      437.48      404.29     30.92 o 
  -2 -10   7      706.06      677.77     17.26 o 
  -1 -10   7     1057.12     1037.01     18.15 o 
   0 -10   7      249.98      264.44     12.72 o 
   1 -10   7       18.71       16.69      9.52 o 
   2 -10   7       80.03       81.36     13.14 o 
   3 -10   7      214.38      224.68     14.32 o 
   4 -10   7      328.71      330.19     22.24 o 
   5 -10   7       77.80       72.89     44.17 o 
  -7  -9   7       45.34       21.13     16.59 o 
  -6  -9   7       30.85       13.11     14.57 o 
  -5  -9   7       57.91       50.63     12.80 o 
  -4  -9   7       63.58       55.54     14.53 o 
  -3  -9   7      580.26      582.22     14.83 o 
  -2  -9   7     1161.50     1120.55     22.07 o 
  -1  -9   7      816.04      782.95     14.92 o 
   0  -9   7      285.49      299.75     10.19 o 
   1  -9   7       12.87       28.80     12.14 o 
   2  -9   7      151.93      162.57     10.09 o 
   3  -9   7      436.62      404.42     14.26 o 
   4  -9   7      341.48      362.55     24.08 o 
   5  -9   7       33.52       18.52     14.82 o 
   6  -9   7       29.77       36.41     18.78 o 
  -7  -8   7       10.83        2.36     13.91 o 
  -6  -8   7       36.88      -13.64     13.64 o 
  -5  -8   7       10.03       35.45     15.00 o 
  -4  -8   7        9.21        5.01     10.46 o 
  -3  -8   7      383.01      350.27      9.84 o 
  -2  -8   7      450.96      421.06     10.60 o 
  -1  -8   7      342.12      335.13      8.81 o 
   0  -8   7       78.39      104.24      6.81 o 
   1  -8   7       32.01       45.33      6.24 o 
   2  -8   7       83.00       78.27     10.90 o 
   3  -8   7      283.41      260.47     16.36 o 
   4  -8   7      295.50      294.74     14.62 o 
   5  -8   7       81.39       80.38     12.23 o 
   6  -8   7       92.16       60.25     17.24 o 
   7  -8   7        3.68        1.80     19.41 o 
  -8  -7   7      145.69      113.34     37.65 o 
  -7  -7   7       68.65       66.99     15.18 o 
  -6  -7   7       58.72       46.17     27.75 o 
  -5  -7   7       12.32      -10.59     10.59 o 
  -4  -7   7      158.63      164.07     12.24 o 
  -3  -7   7      163.58      177.44      7.58 o 
  -2  -7   7      265.10      287.68      7.85 o 
  -1  -7   7        0.68        2.13      4.59 o 
   0  -7   7       53.73       47.53      5.11 o 
   1  -7   7       24.56       28.43      5.60 o 
   2  -7   7      147.83      136.45      9.16 o 
   3  -7   7       32.26       26.53      7.23 o 
   4  -7   7       94.43      105.59      8.91 o 
   5  -7   7       98.01       80.84      9.74 o 
   6  -7   7      151.43      124.14     13.70 o 
   7  -7   7       45.18       36.95     14.52 o 
  -8  -6   7      198.23      223.31     19.46 o 
  -7  -6   7      121.90      114.86     11.79 o 
  -6  -6   7        8.26        7.63      8.80 o 
  -5  -6   7      269.75      257.60     11.52 o 
  -4  -6   7      399.99      409.51     13.03 o 
  -3  -6   7      840.93      941.24     14.82 o 
  -2  -6   7      314.75      368.02      8.30 o 
  -1  -6   7       16.00        9.73      4.11 o 
   0  -6   7        3.01        7.09      4.36 o 
   1  -6   7      214.06      215.12      7.23 o 
   2  -6   7       13.88       16.57      5.22 o 
   3  -6   7      350.26      343.88     10.13 o 
   4  -6   7       51.42       39.43      7.42 o 
   5  -6   7      100.06       80.73      8.88 o 
   6  -6   7       51.33       54.04      8.35 o 
   7  -6   7      106.62      104.46     12.61 o 
   8  -6   7      157.49      159.32     29.07 o 
  -8  -5   7      154.07      109.71     17.61 o 
  -7  -5   7       74.02       59.13     12.54 o 
  -6  -5   7      121.05      119.92      9.81 o 
  -5  -5   7      607.92      630.09     12.13 o 
  -4  -5   7      802.52      791.37     11.91 o 
  -3  -5   7     1416.71     1481.21     19.89 o 
  -2  -5   7      503.73      526.19      9.47 o 
  -1  -5   7       23.31       29.73      8.10 o 
   0  -5   7       49.17       54.79      7.91 o 
   1  -5   7      293.77      305.25      7.70 o 
   2  -5   7     1696.20     1660.22     21.33 o 
   3  -5   7     1020.30      984.79     15.13 o 
   4  -5   7       74.02       86.51      6.74 o 
   5  -5   7        7.33        6.09      6.39 o 
   6  -5   7       12.93       19.02     10.65 o 
   7  -5   7      318.73      334.60     14.72 o 
   8  -5   7      120.45       96.23     24.86 o 
  -8  -4   7       43.89       59.62     16.23 o 
  -7  -4   7        7.83        7.53     11.08 o 
  -6  -4   7       44.50       55.01     10.61 o 
  -5  -4   7      580.15      557.65     10.71 o 
  -4  -4   7      665.14      663.31     11.09 o 
  -3  -4   7      964.89      937.25     11.68 o 
  -2  -4   7      612.44      571.92      8.23 o 
  -1  -4   7      636.43      591.17      9.57 o 
   0  -4   7     1237.98     1115.53     15.93 o 
   1  -4   7     2510.17     2376.44     27.86 o 
   2  -4   7     1841.42     1820.15     22.72 o 
   3  -4   7      827.11      816.95     13.26 o 
   4  -4   7       39.37       46.68      5.58 o 
   5  -4   7       67.23       76.06      6.73 o 
   6  -4   7      230.28      245.01     10.30 o 
   7  -4   7      184.60      219.04     15.76 o 
   8  -4   7       82.22       79.45     12.31 o 
  -8  -3   7        7.20       -4.23     15.20 o 
  -7  -3   7       23.63       13.62     11.12 o 
  -6  -3   7        0.45        2.76      7.18 o 
  -5  -3   7      351.86      378.78      9.59 o 
  -4  -3   7      424.83      410.03      8.91 o 
  -3  -3   7      183.01      204.19      6.05 o 
  -2  -3   7      386.45      391.25      6.80 o 
  -1  -3   7     1169.49     1082.32     12.35 o 
   0  -3   7     2097.95     1928.75     24.51 o 
   1  -3   7     1726.35     1596.24     21.21 o 
   2  -3   7     1049.29      993.78     14.28 o 
   3  -3   7      888.02      874.13     13.52 o 
   4  -3   7      229.39      249.11      8.27 o 
   5  -3   7      216.96      251.81      9.01 o 
   6  -3   7      145.06      156.93      8.45 o 
   7  -3   7      126.84      148.82      9.14 o 
   8  -3   7       45.61       52.81      9.72 o 
   9  -3   7       27.42       24.00     15.87 o 
  -8  -2   7       33.41       29.93     16.48 o 
  -7  -2   7        2.42        2.00      9.69 o 
  -6  -2   7       31.25       27.28      7.75 o 
  -5  -2   7      184.89      176.67      9.13 o 
  -4  -2   7      262.52      275.86      7.38 o 
  -3  -2   7      232.95      243.50      6.65 o 
  -2  -2   7       47.62       54.89      4.30 o 
  -1  -2   7       76.26       86.70      4.24 o 
   0  -2   7      153.43      169.01      5.86 o 
   1  -2   7     3013.40     3054.60     36.76 o 
   2  -2   7     2382.25     2395.63     29.83 o 
   3  -2   7      656.06      650.08     11.00 o 
   4  -2   7      158.98      172.82      6.14 o 
   5  -2   7      110.39      133.28      6.82 o 
   6  -2   7      272.20      268.76     10.94 o 
   7  -2   7      297.57      293.76     14.24 o 
   8  -2   7      139.99      157.26     13.03 o 
   9  -2   7       30.00       26.93     13.93 o 
  -8  -1   7        5.22      -12.47     15.98 o 
  -7  -1   7       42.41       38.70     11.38 o 
  -6  -1   7        1.13       -7.49      7.49 o 
  -5  -1   7      391.14      374.90     11.95 o 
  -4  -1   7      639.98      602.71     10.31 o 
  -3  -1   7       83.60       96.74      4.96 o 
  -2  -1   7       58.94      101.62      5.61 o 
  -1  -1   7      222.11      258.89      5.87 o 
   0  -1   7      901.66      944.03     11.23 o 
   1  -1   7     4289.76     4439.35     51.71 o 
   2  -1   7      217.38      269.67      7.21 o 
   3  -1   7       25.09       45.63      5.68 o 
   4  -1   7       16.10       11.39      3.28 o 
   5  -1   7      509.18      524.80      8.97 o 
   6  -1   7      779.39      757.09     12.27 o 
   7  -1   7      465.82      437.60     11.81 o 
   8  -1   7       95.01      108.06     12.39 o 
   9  -1   7       14.41       13.24     15.36 o 
  -8   0   7       47.53       47.91     15.46 o 
  -7   0   7      146.13      156.62     11.03 o 
  -6   0   7      371.09      347.09     11.98 o 
  -5   0   7      640.62      634.54     13.67 o 
  -4   0   7      431.65      451.52      9.37 o 
  -3   0   7      117.58      111.81      7.05 o 
  -2   0   7      505.49      512.44      8.57 o 
  -1   0   7      179.36      166.12      5.17 o 
   0   0   7     2770.56     2795.88     30.82 o 
   1   0   7       20.82       37.53      2.66 o 
   2   0   7      518.52      586.08     13.63 o 
   3   0   7       38.85       69.43      4.76 o 
   4   0   7      615.60      633.06     10.71 o 
   5   0   7      335.32      339.76      8.74 o 
   6   0   7      483.27      446.35      9.85 o 
   7   0   7      174.26      171.03      7.13 o 
   8   0   7       53.69       41.01     15.85 o 
   9   0   7        0.60       -2.23     21.00 o 
  -8   1   7       46.52       34.11     21.46 o 
  -7   1   7      233.96      235.78     14.71 o 
  -6   1   7      617.71      624.62     15.28 o 
  -5   1   7      309.26      323.48     10.46 o 
  -4   1   7      557.14      550.10     12.13 o 
  -3   1   7      307.17      309.56      7.34 o 
  -2   1   7      891.94      889.44     12.16 o 
  -1   1   7     1988.73     2173.72     23.69 o 
   0   1   7      726.80      760.29     10.39 o 
   1   1   7     1497.29     1459.65     18.07 o 
   2   1   7      491.06      517.15      7.26 o 
   3   1   7      463.98      488.56      8.05 o 
   4   1   7       13.87       41.03      4.41 o 
   5   1   7        0.40       -4.10      4.10 o 
   6   1   7      259.80      264.55      9.08 o 
   7   1   7      184.35      176.38     14.01 o 
   8   1   7        4.85       -7.42      9.36 o 
   9   1   7        8.87       -8.60     16.47 o 
  10   1   7       24.35      -10.61     19.06 o 
  -8   2   7        3.48       -8.84     14.24 o 
  -7   2   7      141.82      143.18     13.31 o 
  -6   2   7      348.84      353.25     12.88 o 
  -5   2   7      305.37      300.60     10.56 o 
  -4   2   7      599.49      587.21     13.49 o 
  -3   2   7       13.23       12.71      5.06 o 
  -2   2   7      687.71      688.63     10.55 o 
  -1   2   7     2368.60     2368.31     25.81 o 
   0   2   7     1924.85     1732.14     19.66 o 
   1   2   7     1696.21     1648.81     17.58 o 
   2   2   7     1328.48     1279.98     15.58 o 
   3   2   7      179.29      191.52      5.63 o 
   4   2   7      160.74      187.50      8.26 o 
   5   2   7      181.11      203.64      6.75 o 
   6   2   7      132.03      106.06      9.08 o 
   7   2   7       11.55       16.66      6.70 o 
   8   2   7        0.11        9.37     10.74 o 
   9   2   7        7.78      -14.17     14.17 o 
  10   2   7       80.07       54.83     18.24 o 
  -7   3   7       97.87       92.80     13.31 o 
  -6   3   7      357.45      344.78     13.03 o 
  -5   3   7       22.32       28.43      7.33 o 
  -4   3   7       30.21       42.92      8.31 o 
  -3   3   7       63.81       61.00      5.91 o 
  -2   3   7      502.50      487.93      9.95 o 
  -1   3   7     2662.38     2621.34     28.44 o 
   0   3   7      676.53      621.73      9.85 o 
   1   3   7     1731.45     1709.33     18.36 o 
   2   3   7      138.15      114.34      4.58 o 
   3   3   7      914.63      899.67     13.16 o 
   4   3   7     1474.88     1488.99     19.59 o 
   5   3   7      908.14      937.65     13.62 o 
   6   3   7       80.12      101.45      6.07 o 
   7   3   7       11.77       15.26     12.11 o 
   8   3   7       15.76       16.15     10.73 o 
   9   3   7       63.18       56.53     14.20 o 
  10   3   7      132.59      113.65     19.97 o 
  -7   4   7       99.17       69.89     14.60 o 
  -6   4   7       93.41       86.16     10.71 o 
  -5   4   7       15.35       22.00      7.89 o 
  -4   4   7        0.11       -5.92      6.37 o 
  -3   4   7       10.49       14.30      5.78 o 
  -2   4   7      834.59      838.57     13.74 o 
  -1   4   7      344.29      355.96      8.91 o 
   0   4   7      395.56      394.35      7.55 o 
   1   4   7       95.53      121.06      5.51 o 
   2   4   7        1.99        9.23      3.55 o 
   3   4   7      596.61      567.04      9.56 o 
   4   4   7     3074.59     2989.36     33.59 o 
   5   4   7     2226.82     2300.65     28.95 o 
   6   4   7      654.03      699.57     15.49 o 
   7   4   7       47.60       85.42      9.57 o 
   8   4   7       25.07       22.84     11.50 o 
   9   4   7      124.05      137.30     23.42 o 
  10   4   7      159.35      172.91     36.00 o 
  -7   5   7       89.93      137.31     28.82 o 
  -6   5   7      113.42      130.78     11.61 o 
  -5   5   7       24.93       38.00      8.65 o 
  -4   5   7        1.74        3.31      6.91 o 
  -3   5   7      290.58      297.04      9.73 o 
  -2   5   7        1.36        4.21      5.49 o 
  -1   5   7      247.92      252.03      8.25 o 
   0   5   7       14.42       23.04      4.28 o 
   1   5   7        4.99        8.64      3.99 o 
   2   5   7       19.68       13.23      3.93 o 
   3   5   7      862.91      880.90     14.42 o 
   4   5   7     1450.99     1387.33     17.85 o 
   5   5   7     3122.94     3153.10     35.71 o 
   6   5   7      383.28      402.81     14.48 o 
   7   5   7      163.79      195.01     17.88 o 
   8   5   7       34.30       43.47     13.97 o 
   9   5   7      147.12      147.54     15.78 o 
  10   5   7      138.64      151.52     18.45 o 
  -6   6   7      160.36      167.82     16.95 o 
  -5   6   7       45.45       36.89      9.63 o 
  -4   6   7       46.49       45.80      8.34 o 
  -3   6   7      293.33      309.61     13.16 o 
  -2   6   7       21.16       17.91      6.26 o 
  -1   6   7      884.14      825.00     14.30 o 
   0   6   7       98.13       95.97      5.21 o 
   1   6   7        4.65        8.13      4.49 o 
   2   6   7      239.96      250.75      7.21 o 
   3   6   7       25.20       23.94      4.61 o 
   4   6   7      738.06      751.82     11.91 o 
   5   6   7      424.24      408.59     14.13 o 
   6   6   7      318.06      312.35     13.80 o 
   7   6   7      257.12      244.62     14.36 o 
   8   6   7       22.58       -1.74     11.51 o 
   9   6   7       87.24       64.65     14.67 o 
  10   6   7       46.55       31.36     17.52 o 
  -6   7   7       62.98       52.64     17.19 o 
  -5   7   7       44.97       23.32     12.41 o 
  -4   7   7       92.65      100.45      9.60 o 
  -3   7   7      460.53      459.35     13.17 o 
  -2   7   7      567.79      545.98     12.94 o 
  -1   7   7     1651.75     1614.69     22.70 o 
   0   7   7       12.49        8.29      5.96 o 
   1   7   7       44.74       54.78      5.52 o 
   2   7   7      316.90      335.56      8.62 o 
   3   7   7      186.14      192.91      7.19 o 
   4   7   7      540.94      542.66     13.22 o 
   5   7   7       33.38       24.03     10.02 o 
   6   7   7       73.02       81.20     10.44 o 
   7   7   7        3.40       16.65     12.65 o 
   8   7   7       88.13       68.72     13.00 o 
   9   7   7        4.31      -16.18     17.09 o 
  10   7   7       71.25       74.77     18.10 o 
  -5   8   7       26.25       13.10     23.66 o 
  -4   8   7       68.23       71.54     16.17 o 
  -3   8   7      573.81      575.51     14.81 o 
  -2   8   7      732.29      757.81     15.71 o 
  -1   8   7      552.69      538.30     13.27 o 
   0   8   7      155.55      165.61      8.49 o 
   1   8   7      239.69      256.99      8.54 o 
   2   8   7     1400.94     1400.78     18.54 o 
   3   8   7      924.36      941.72     14.98 o 
   4   8   7      542.27      520.01     16.04 o 
   5   8   7        0.29       -2.38      9.27 o 
   6   8   7        1.39        8.86     10.31 o 
   7   8   7       10.13      -12.90     12.90 o 
   8   8   7       80.58      100.56     30.99 o 
   9   8   7       79.77       51.22     15.39 o 
  -5   9   7       23.23        5.69     15.75 o 
  -4   9   7       64.56       44.17     13.67 o 
  -3   9   7      309.53      315.51     18.11 o 
  -2   9   7      207.21      213.78     12.17 o 
  -1   9   7      168.39      173.79      9.88 o 
   0   9   7      267.38      311.11     11.54 o 
   1   9   7     1031.07     1054.93     18.04 o 
   2   9   7      817.55      807.32     13.98 o 
   3   9   7      907.65      881.94     17.02 o 
   4   9   7      399.51      404.65     15.80 o 
   5   9   7      155.64      166.39     12.48 o 
   6   9   7       52.49       66.92     12.24 o 
   7   9   7       98.85      125.97     21.07 o 
   8   9   7      222.21      254.81     21.17 o 
   9   9   7      141.38      143.13     21.40 o 
  -4  10   7       58.20       46.71     16.12 o 
  -3  10   7      153.23      147.14     21.17 o 
  -2  10   7       73.88       71.01     11.43 o 
  -1  10   7        1.72       -6.57      9.81 o 
   0  10   7      425.68      442.91     13.68 o 
   1  10   7        2.91        1.00      8.41 o 
   2  10   7      644.21      601.47     13.07 o 
   3  10   7      668.68      677.29     22.70 o 
   4  10   7      245.84      287.43     15.06 o 
   5  10   7      495.90      488.55     18.06 o 
   6  10   7       72.30       70.61     14.91 o 
   7  10   7      245.16      254.15     19.54 o 
   8  10   7      382.30      398.92     25.10 o 
   9  10   7      114.40       84.01     21.83 o 
  -4  11   7      137.10      143.15     20.41 o 
  -3  11   7      174.74      174.85     17.97 o 
  -2  11   7       27.10       36.84     20.47 o 
  -1  11   7       19.82       17.67     11.20 o 
   0  11   7        0.85       -9.13     10.32 o 
   1  11   7        4.65        1.32      9.80 o 
   2  11   7      573.11      575.05     26.72 o 
   3  11   7       85.22       81.41     11.37 o 
   4  11   7      131.72      120.72     13.56 o 
   5  11   7       45.56       26.06     12.44 o 
   6  11   7       66.26       51.72     16.32 o 
   7  11   7      386.08      395.87     37.53 o 
   8  11   7      240.96      199.79     23.13 o 
  -3  12   7      109.18      149.18     23.16 o 
  -2  12   7       28.93        2.64     19.43 o 
  -1  12   7        1.16       10.55     13.85 o 
   0  12   7       15.38        4.74     18.50 o 
   1  12   7       23.62        2.82     12.76 o 
   2  12   7      117.56       87.05     18.39 o 
   3  12   7       12.14       -1.02     11.63 o 
   4  12   7        8.20       -1.11     13.27 o 
   5  12   7        5.38       15.24     15.05 o 
   6  12   7       30.05       12.29     29.28 o 
   7  12   7      200.19      192.41     22.32 o 
   8  12   7       67.44       73.61     22.45 o 
  -2  13   7       79.77       69.38     19.22 o 
  -1  13   7       65.88       22.91     17.11 o 
   0  13   7       90.54       82.11     16.74 o 
   1  13   7      153.32      140.61     23.18 o 
   2  13   7       60.14       15.32     19.10 o 
   3  13   7       55.14       45.07     19.87 o 
   4  13   7       15.86        9.98     14.11 o 
   5  13   7        4.83      -15.95     15.95 o 
   6  13   7       44.18       24.84     19.16 o 
   7  13   7       68.81       48.32     21.31 o 
   0  14   7      164.89      174.54     21.12 o 
   1  14   7      382.56      390.21     59.84 o 
   2  14   7      141.92      121.86     26.65 o 
   3  14   7      109.40      126.80     26.85 o 
   4  14   7        3.93      -19.61     26.15 o 
   5  14   7       37.76       26.47     19.53 o 
   6  14   7       92.77       90.03     22.40 o 
   2  15   7       95.93       70.10     27.26 o 
   3  15   7      175.65      170.93     49.54 o 
   4  15   7       32.53       50.90     33.45 o 
  -3 -13   8        0.10       -0.42     29.03 o 
  -2 -13   8        0.10       16.41     26.71 o 
  -1 -13   8       68.12      118.64     30.50 o 
   0 -13   8      100.07      115.18     19.12 o 
   1 -13   8       84.60       70.01     15.29 o 
  -5 -12   8      160.96      162.81     31.55 o 
  -4 -12   8       52.93       28.82     26.08 o 
  -3 -12   8       63.37       76.78     26.29 o 
  -2 -12   8       34.66       17.25     25.66 o 
  -1 -12   8      152.79      141.67     17.48 o 
   0 -12   8       52.75       42.17     10.51 o 
   1 -12   8      131.34      127.37     12.94 o 
   2 -12   8       14.53       20.12     14.11 o 
   3 -12   8       20.16       24.77     17.29 o 
  -5 -11   8      219.31      237.06     32.39 o 
  -4 -11   8      130.62      136.31     27.98 o 
  -3 -11   8       62.89       97.60     25.03 o 
  -2 -11   8      183.62      168.93     16.67 o 
  -1 -11   8       56.64       78.86     11.81 o 
   0 -11   8      555.58      551.90     15.39 o 
   1 -11   8      154.01      142.07     13.41 o 
   2 -11   8       16.72       14.37     10.71 o 
   3 -11   8        1.92        0.59     15.68 o 
   4 -11   8       56.94       57.09     17.62 o 
  -6 -10   8       80.74       86.72     19.86 o 
  -5 -10   8       71.92       83.93     17.27 o 
  -4 -10   8        3.72      -11.57     22.93 o 
  -3 -10   8       66.73       38.70     23.14 o 
  -2 -10   8      187.84      218.83     18.77 o 
  -1 -10   8      499.00      505.65     13.79 o 
   0 -10   8      795.28      764.79     17.23 o 
   1 -10   8       60.17       41.42     10.69 o 
   2 -10   8       88.99       68.67      9.96 o 
   3 -10   8       19.87        6.64     11.62 o 
   4 -10   8      321.69      331.08     21.97 o 
   5 -10   8       91.40       58.87     20.58 o 
  -7  -9   8       98.78      134.22     21.95 o 
  -6  -9   8       15.11       -0.22     15.22 o 
  -5  -9   8        5.66       12.03     15.36 o 
  -4  -9   8        0.83       -3.92     30.18 o 
  -3  -9   8       62.94       75.87     10.28 o 
  -2  -9   8      291.54      303.79     13.11 o 
  -1  -9   8      321.35      337.17     11.18 o 
   0  -9   8      309.33      294.68     11.02 o 
   1  -9   8      147.02      124.24      9.00 o 
   2  -9   8      223.85      223.95     10.25 o 
   3  -9   8      296.62      286.37     11.80 o 
   4  -9   8      399.09      404.47     15.56 o 
   5  -9   8       91.77       93.03     13.66 o 
   6  -9   8      146.96      164.69     17.59 o 
  -7  -8   8      150.11      171.41     30.09 o 
  -6  -8   8       43.21       20.16     15.46 o 
  -5  -8   8      109.12      128.08     20.72 o 
  -4  -8   8        0.24        7.34     12.23 o 
  -3  -8   8       30.23       13.35      7.30 o 
  -2  -8   8      122.78      125.77      8.01 o 
  -1  -8   8      218.73      225.09      8.58 o 
   0  -8   8      101.72      102.85      7.55 o 
   1  -8   8      152.87      157.57      8.49 o 
   2  -8   8      352.77      337.55     11.35 o 
   3  -8   8      487.60      458.71     13.13 o 
   4  -8   8      425.58      418.64     13.54 o 
   5  -8   8      153.13      141.64     11.88 o 
   6  -8   8       68.99       75.09     13.93 o 
  -7  -7   8      250.65      248.03     24.09 o 
  -6  -7   8      270.14      304.96     30.54 o 
  -5  -7   8       25.25       21.46     13.06 o 
  -4  -7   8       32.26       16.76      7.21 o 
  -3  -7   8       73.59       65.59      7.38 o 
  -2  -7   8      959.18      928.49     15.35 o 
  -1  -7   8      348.17      347.20     12.61 o 
   0  -7   8        0.61        2.29      5.13 o 
   1  -7   8        0.27        6.53      5.84 o 
   2  -7   8       52.81       71.57      6.96 o 
   3  -7   8      501.28      492.75     12.67 o 
   4  -7   8      269.97      277.81     10.88 o 
   5  -7   8       99.82       98.56     10.39 o 
   6  -7   8        4.40       -8.71     10.20 o 
   7  -7   8       14.53       14.76     14.12 o 
  -7  -6   8      273.88      282.12     22.23 o 
  -6  -6   8       95.42      107.17     11.03 o 
  -5  -6   8       84.47       95.58     12.53 o 
  -4  -6   8      314.55      311.38      9.46 o 
  -3  -6   8      776.74      679.46     12.05 o 
  -2  -6   8     1869.30     1804.66     24.32 o 
  -1  -6   8      112.39      101.52      9.00 o 
   0  -6   8        2.81        1.13      6.18 o 
   1  -6   8       45.74       44.73      5.45 o 
   2  -6   8       57.48       47.02      6.21 o 
   3  -6   8      323.28      328.13     13.50 o 
   4  -6   8      222.72      220.45      9.70 o 
   5  -6   8      171.94      175.07     10.03 o 
   6  -6   8        0.97       -2.60      9.59 o 
   7  -6   8       15.97        4.32     19.16 o 
  -8  -5   8       70.20       72.29     19.48 o 
  -7  -5   8      134.38      129.76     13.94 o 
  -6  -5   8       60.10       68.03     10.04 o 
  -5  -5   8      168.83      181.47     10.52 o 
  -4  -5   8      684.62      687.61     11.67 o 
  -3  -5   8     1082.80     1062.88     15.21 o 
  -2  -5   8      837.54      805.01     11.58 o 
  -1  -5   8      464.91      526.76     10.24 o 
   0  -5   8      194.09      236.30      8.22 o 
   1  -5   8       12.29        6.60      4.46 o 
   2  -5   8       20.00       24.24      5.05 o 
   3  -5   8      307.11      330.91      9.43 o 
   4  -5   8      160.67      151.61      8.18 o 
   5  -5   8      326.34      306.96     11.02 o 
   6  -5   8       51.88       60.92      8.62 o 
   7  -5   8       70.83       42.32     10.88 o 
   8  -5   8       22.41       42.40     14.88 o 
  -8  -4   8       17.33        0.32     25.31 o 
  -7  -4   8      131.92      122.40     14.12 o 
  -6  -4   8        2.80        7.85      9.27 o 
  -5  -4   8       90.57       89.54      6.73 o 
  -4  -4   8      662.36      641.19     13.89 o 
  -3  -4   8      721.08      699.74     10.99 o 
  -2  -4   8      663.47      702.99      9.80 o 
  -1  -4   8      584.40      641.32     11.54 o 
   0  -4   8      483.88      544.28     13.09 o 
   1  -4   8      264.25      285.58      8.19 o 
   2  -4   8      638.53      653.17     12.20 o 
   3  -4   8      297.28      290.79      8.71 o 
   4  -4   8      515.70      492.51     11.15 o 
   5  -4   8       17.82        3.60      7.04 o 
   6  -4   8      116.12      112.99      8.82 o 
   7  -4   8      190.15      173.34     13.97 o 
   8  -4   8      126.74      126.79     17.56 o 
  -8  -3   8       49.47       48.37     18.45 o 
  -7  -3   8       68.29       66.65     23.44 o 
  -6  -3   8        4.09        7.49      9.16 o 
  -5  -3   8       52.87       66.54      7.62 o 
  -4  -3   8      352.83      355.42      9.01 o 
  -3  -3   8      254.90      251.77      6.97 o 
  -2  -3   8      429.63      445.60      8.35 o 
  -1  -3   8      202.54      227.17      5.74 o 
   0  -3   8       29.67       50.15      7.09 o 
   1  -3   8     1513.12     1427.07     19.96 o 
   2  -3   8     1934.23     1840.35     24.60 o 
   3  -3   8     1142.02     1092.27     16.17 o 
   4  -3   8      443.54      416.52      9.96 o 
   5  -3   8       56.12       63.84      6.86 o 
   6  -3   8      349.89      325.96     11.16 o 
   7  -3   8      205.88      218.50     11.17 o 
   8  -3   8      233.48      240.69     13.98 o 
   9  -3   8       38.24       24.59     21.61 o 
  -8  -2   8       51.53       62.71     21.67 o 
  -7  -2   8       17.61       12.01     11.23 o 
  -6  -2   8       12.60        6.13      8.12 o 
  -5  -2   8       70.62       67.47      7.46 o 
  -4  -2   8       84.92       81.47      6.05 o 
  -3  -2   8      297.50      326.68      7.68 o 
  -2  -2   8       90.47      112.59      4.88 o 
  -1  -2   8       35.93       26.47      3.62 o 
   0  -2   8        5.20        5.05      3.98 o 
   1  -2   8     1042.74      941.25     14.75 o 
   2  -2   8     2096.25     2006.41     26.29 o 
   3  -2   8      916.57      843.55     14.15 o 
   4  -2   8      309.31      291.50      9.05 o 
   5  -2   8       13.80       15.47      5.69 o 
   6  -2   8      392.39      378.39     11.36 o 
   7  -2   8      227.36      244.54     11.00 o 
   8  -2   8      281.67      292.16     12.73 o 
   9  -2   8       54.58       70.31     16.48 o 
  -8  -1   8       15.05       25.21     17.54 o 
  -7  -1   8        5.10        0.93      9.99 o 
  -6  -1   8      185.85      203.01     10.60 o 
  -5  -1   8      218.95      237.90      9.77 o 
  -4  -1   8      485.51      534.07     10.36 o 
  -3  -1   8      132.32      147.88      5.95 o 
  -2  -1   8        2.22       -3.16      3.85 o 
  -1  -1   8       25.95       13.04      3.51 o 
   0  -1   8        9.23       18.58      3.26 o 
   1  -1   8     1712.58     1651.65     26.59 o 
   2  -1   8      154.93      137.45      6.14 o 
   3  -1   8      467.97      438.14     11.07 o 
   4  -1   8       13.52       13.24      4.78 o 
   5  -1   8       44.40       75.91      6.20 o 
   6  -1   8      196.22      211.10      8.90 o 
   7  -1   8      259.17      258.41     10.59 o 
   8  -1   8      240.48      244.24     10.89 o 
   9  -1   8       46.67       38.23     16.81 o 
  -8   0   8        3.76        2.10     23.56 o 
  -7   0   8        5.95       14.91     11.21 o 
  -6   0   8      401.18      410.57     13.35 o 
  -5   0   8      240.97      241.19     10.17 o 
  -4   0   8     1067.03     1065.19     16.88 o 
  -3   0   8      276.17      269.40      7.48 o 
  -2   0   8       65.06       72.45      4.86 o 
  -1   0   8      173.51      172.87      5.60 o 
   0   0   8     1479.08     1525.23     17.59 o 
   1   0   8      247.63      237.36      6.04 o 
   2   0   8      507.00      500.99     10.23 o 
   3   0   8        1.37       14.57      4.32 o 
   4   0   8        0.48       10.77      4.41 o 
   5   0   8       17.62       20.03      5.22 o 
   6   0   8       73.38       90.62      8.24 o 
   7   0   8      298.93      302.93     10.78 o 
   8   0   8      298.86      276.56     15.06 o 
   9   0   8        4.86      -15.67     16.18 o 
  -7   1   8        1.10       13.57     13.66 o 
  -6   1   8      103.96       99.95     12.74 o 
  -5   1   8      204.14      196.09      9.87 o 
  -4   1   8     1895.38     1871.38     24.65 o 
  -3   1   8      672.22      674.15     13.60 o 
  -2   1   8      423.92      394.42      8.30 o 
  -1   1   8      839.13      850.89     11.93 o 
   0   1   8     1390.10     1285.37     15.62 o 
   1   1   8     1322.48     1301.76     15.63 o 
   2   1   8      922.34      878.85     11.16 o 
   3   1   8        6.81        9.07      3.64 o 
   4   1   8       65.21      133.21      5.63 o 
   5   1   8       94.64      123.58      5.99 o 
   6   1   8      188.20      201.68      8.05 o 
   7   1   8      565.92      590.04     13.25 o 
   8   1   8       22.95       23.11     12.89 o 
   9   1   8        1.03        7.95     21.21 o 
  -7   2   8        0.20      -16.33     16.33 o 
  -6   2   8       28.88       30.11      9.76 o 
  -5   2   8      580.98      570.24     13.66 o 
  -4   2   8      833.48      809.06     15.39 o 
  -3   2   8      288.34      284.79      8.79 o 
  -2   2   8      230.61      229.66      7.11 o 
  -1   2   8     1151.31     1145.39     14.91 o 
   0   2   8     2488.94     2372.72     27.63 o 
   1   2   8     3087.73     2970.86     31.44 o 
   2   2   8     1501.62     1420.43     16.06 o 
   3   2   8      105.91      126.99      5.58 o 
   4   2   8      605.09      686.08     10.72 o 
   5   2   8      447.15      486.65      9.49 o 
   6   2   8      409.73      426.51     11.49 o 
   7   2   8      223.19      221.02     10.51 o 
   8   2   8        0.24      -14.68     14.68 o 
   9   2   8       19.98       -5.98     20.10 o 
  10   2   8        2.46       -2.94     29.87 o 
  -7   3   8       13.82       31.63     13.63 o 
  -6   3   8      148.68      155.29     13.76 o 
  -5   3   8      263.62      248.11     10.90 o 
  -4   3   8       22.30       13.71      6.81 o 
  -3   3   8      120.70      129.98      7.24 o 
  -2   3   8       83.86      102.38      6.23 o 
  -1   3   8     1391.80     1419.43     17.82 o 
   0   3   8     1892.28     1906.27     22.07 o 
   1   3   8     2050.74     2023.23     26.08 o 
   2   3   8     1768.76     1756.88     19.19 o 
   3   3   8      449.46      433.27      8.29 o 
   4   3   8      129.39      134.66      5.70 o 
   5   3   8      413.41      437.82      9.35 o 
   6   3   8      623.32      632.59     12.29 o 
   7   3   8      283.48      320.07     15.27 o 
   8   3   8       23.38       -3.73     12.29 o 
   9   3   8        9.01      -22.72     23.14 o 
  10   3   8       24.23       19.14     29.03 o 
  -7   4   8       30.62       23.18     20.71 o 
  -6   4   8      186.46      199.82     16.33 o 
  -5   4   8       19.50       17.48      8.34 o 
  -4   4   8        2.27       -2.87      6.93 o 
  -3   4   8      102.32      106.02      7.27 o 
  -2   4   8        6.63        5.71      5.63 o 
  -1   4   8      333.05      345.45      8.60 o 
   0   4   8      457.23      492.57      9.69 o 
   1   4   8      958.16     1020.28     13.15 o 
   2   4   8      753.86      801.24     11.20 o 
   3   4   8        0.45       -3.95      4.11 o 
   4   4   8       61.95       68.05      5.06 o 
   5   4   8      294.99      267.91      8.10 o 
   6   4   8      829.19      848.53     17.89 o 
   7   4   8      165.34      177.69     12.59 o 
   8   4   8       26.42       15.67     12.41 o 
   9   4   8        2.24      -22.51     22.51 o 
  10   4   8       61.26       45.01     28.40 o 
  -6   5   8      258.81      264.27     16.50 o 
  -5   5   8      130.70      123.96     12.30 o 
  -4   5   8       19.28       24.72      7.87 o 
  -3   5   8       66.07       77.52      7.61 o 
  -2   5   8       27.48       17.94      6.11 o 
  -1   5   8      313.17      302.06      9.28 o 
   0   5   8      344.87      378.69      9.11 o 
   1   5   8       18.49       21.48      4.51 o 
   2   5   8        0.59       -4.34      4.34 o 
   3   5   8      120.97      139.36      6.11 o 
   4   5   8       10.35       21.46      4.70 o 
   5   5   8      630.13      692.91     11.97 o 
   6   5   8        7.84       -5.35      9.02 o 
   7   5   8        6.61        8.40     10.18 o 
   8   5   8      147.89      128.40     28.78 o 
   9   5   8       61.31       75.51     26.53 o 
  10   5   8      169.45      133.99     31.13 o 
  -6   6   8      195.28      174.43     22.67 o 
  -5   6   8      107.99      104.63     11.46 o 
  -4   6   8       65.37       66.42      8.91 o 
  -3   6   8       98.76      138.55     11.02 o 
  -2   6   8      327.37      348.01     10.92 o 
  -1   6   8      809.98      866.05     15.66 o 
   0   6   8      163.47      173.56      7.11 o 
   1   6   8        3.61        3.84      4.68 o 
   2   6   8        1.15        3.63      4.81 o 
   3   6   8       99.21      105.86      7.52 o 
   4   6   8      478.32      471.06      9.94 o 
   5   6   8      271.34      254.14     16.36 o 
   6   6   8       64.43       70.65     12.84 o 
   7   6   8      169.76      179.89     13.44 o 
   8   6   8       50.39       74.88     48.94 o 
   9   6   8      164.07      154.97     20.70 o 
  10   6   8      101.97       84.77     27.77 o 
  -6   7   8       28.08       21.25     21.67 o 
  -5   7   8      113.43      112.16     15.98 o 
  -4   7   8       86.55      101.10     10.78 o 
  -3   7   8      227.17      238.42     11.08 o 
  -2   7   8      780.83      764.92     18.71 o 
  -1   7   8      554.81      553.05     13.06 o 
   0   7   8      731.10      696.02     13.92 o 
   1   7   8       41.36       30.37      5.73 o 
   2   7   8       71.27       71.55      5.87 o 
   3   7   8      355.70      337.76     11.33 o 
   4   7   8      863.57      844.50     15.57 o 
   5   7   8      570.83      582.53     17.10 o 
   6   7   8      193.28      184.18     23.35 o 
   7   7   8        0.38        2.91     10.99 o 
   8   7   8        5.90       18.75     34.40 o 
   9   7   8       32.17       34.30     24.34 o 
  -5   8   8       46.07       38.03     21.98 o 
  -4   8   8        0.15      -11.35     12.25 o 
  -3   8   8      112.74      124.11     13.77 o 
  -2   8   8      724.27      718.25     16.25 o 
  -1   8   8      360.97      346.54     11.86 o 
   0   8   8     1196.35     1177.98     19.20 o 
   1   8   8       37.87       26.25      6.54 o 
   2   8   8      405.67      411.58     10.49 o 
   3   8   8      819.25      789.86     14.01 o 
   4   8   8     1200.96     1225.03     25.66 o 
   5   8   8      893.48      857.90     21.79 o 
   6   8   8      236.03      268.43     14.92 o 
   7   8   8        7.59       -7.32     14.43 o 
   8   8   8        0.12      -15.71     15.71 o 
   9   8   8       43.78       37.38     19.65 o 
  -4   9   8       12.13       29.39     22.87 o 
  -3   9   8      127.73      103.73     23.89 o 
  -2   9   8      206.09      214.57     15.96 o 
  -1   9   8      212.00      226.94     10.73 o 
   0   9   8      143.01      144.63      9.46 o 
   1   9   8       65.37       75.78      8.50 o 
   2   9   8      742.23      710.96     13.54 o 
   3   9   8      936.82      921.65     16.53 o 
   4   9   8      752.95      792.88     22.58 o 
   5   9   8      529.28      585.55     19.12 o 
   6   9   8      218.84      248.55     15.36 o 
   7   9   8        2.89      -14.40     14.40 o 
   8   9   8       65.03       65.73     17.87 o 
   9   9   8       50.67       19.96     20.53 o 
  -4  10   8        2.05       -6.93     15.58 o 
  -3  10   8       30.74        6.22     43.25 o 
  -2  10   8       73.26       57.23     16.72 o 
  -1  10   8       13.17        1.12     10.99 o 
   0  10   8       15.82        7.45      8.98 o 
   1  10   8       95.17       98.61     10.69 o 
   2  10   8      167.30      199.46     10.58 o 
   3  10   8      654.22      695.14     19.84 o 
   4  10   8      170.62      188.60     22.52 o 
   5  10   8      392.45      394.27     18.88 o 
   6  10   8       54.17       30.30     15.10 o 
   7  10   8       46.23       27.11     16.89 o 
   8  10   8      170.76      187.52     27.98 o 
   9  10   8       96.31      103.91     28.19 o 
  -3  11   8       49.72       39.06     17.01 o 
  -2  11   8      136.53      134.76     17.25 o 
  -1  11   8       19.96       -5.11     14.63 o 
   0  11   8        4.83        7.79     11.04 o 
   1  11   8        6.65        0.42     12.39 o 
   2  11   8       36.09       27.13     16.64 o 
   3  11   8      133.19      123.98     12.78 o 
   4  11   8      214.06      223.33     16.18 o 
   5  11   8       33.01       10.04     13.65 o 
   6  11   8       13.88       21.41     16.17 o 
   7  11   8       88.03       89.68     31.85 o 
   8  11   8      196.29      217.94     29.03 o 
  -2  12   8      187.91      209.57     20.10 o 
  -1  12   8       17.59       17.74     14.75 o 
   0  12   8       17.56       28.68     12.94 o 
   1  12   8       83.47       91.87     21.42 o 
   2  12   8       13.41       -7.87     17.35 o 
   3  12   8      308.45      280.38     19.94 o 
   4  12   8       22.88       27.58     14.25 o 
   5  12   8        0.75      -19.01     21.79 o 
   6  12   8        9.49        2.77     17.40 o 
   7  12   8       52.99       35.52     21.29 o 
  -1  13   8       47.52       40.76     17.50 o 
   0  13   8      113.84      125.95     19.26 o 
   1  13   8      169.24      167.06     23.90 o 
   2  13   8      165.33      192.16     26.28 o 
   3  13   8      305.33      285.64     24.62 o 
   4  13   8        9.62        2.74     24.59 o 
   5  13   8        0.60        3.17     18.50 o 
   6  13   8       30.81        2.27     19.76 o 
   7  13   8       26.76       41.49     22.64 o 
   0  14   8       38.21       85.19     27.35 o 
   1  14   8      239.02      271.45     28.82 o 
   2  14   8      296.17      320.36     29.78 o 
   3  14   8      169.19      107.77     39.55 o 
   4  14   8       21.18       -5.78     25.73 o 
   5  14   8       45.57       66.83     35.65 o 
  -1 -13   9        0.55       -3.37     29.66 o 
   0 -13   9       79.40       62.89     24.82 o 
  -4 -12   9       61.33       87.29     30.08 o 
  -3 -12   9       95.24       74.88     27.77 o 
  -2 -12   9       38.69       26.71     26.92 o 
  -1 -12   9       62.76       37.32     16.95 o 
   0 -12   9       68.17       58.02     15.37 o 
   1 -12   9       85.13       57.22     14.18 o 
   2 -12   9       71.27       94.32     14.87 o 
  -5 -11   9      175.58      164.91     32.81 o 
  -4 -11   9      123.10       93.60     30.50 o 
  -3 -11   9       61.25        6.73     25.45 o 
  -2 -11   9      152.30      140.86     29.03 o 
  -1 -11   9       80.72       72.17     12.26 o 
   0 -11   9      311.52      327.45     13.76 o 
   1 -11   9      407.87      424.60     16.69 o 
   2 -11   9      129.68      136.67     14.37 o 
   3 -11   9       17.95        7.41     13.02 o 
  -5 -10   9       65.52       81.06     19.33 o 
  -4 -10   9       75.59       97.81     26.50 o 
  -3 -10   9        6.50       31.76     23.77 o 
  -2 -10   9      118.10      102.58     17.88 o 
  -1 -10   9      290.88      293.87     15.12 o 
   0 -10   9      839.87      869.80     18.02 o 
   1 -10   9      337.20      374.23     13.64 o 
   2 -10   9      136.75      158.13     12.57 o 
   3 -10   9        5.21        5.64     11.78 o 
   4 -10   9       59.47       54.67     21.55 o 
  -6  -9   9       27.14       13.89     19.14 o 
  -5  -9   9        8.05      -15.07     15.96 o 
  -4  -9   9       68.48       83.40     16.33 o 
  -3  -9   9       26.55       32.56     10.89 o 
  -2  -9   9       92.84       78.69     12.76 o 
  -1  -9   9      264.35      294.63     12.01 o 
   0  -9   9      359.07      386.71     15.79 o 
   1  -9   9      241.45      249.99     11.19 o 
   2  -9   9       14.58       16.44      8.42 o 
   3  -9   9       78.46       59.56     10.63 o 
   4  -9   9      177.24      187.75     14.43 o 
   5  -9   9      205.80      210.61     16.13 o 
  -6  -8   9       15.15        1.05     17.67 o 
  -5  -8   9       96.06      109.66     17.14 o 
  -4  -8   9        7.69        1.50     13.98 o 
  -3  -8   9       80.86       71.31      8.57 o 
  -2  -8   9       28.58       38.95      8.04 o 
  -1  -8   9      151.00      168.74      9.24 o 
   0  -8   9      202.71      207.30     11.41 o 
   1  -8   9      116.16      115.17      8.79 o 
   2  -8   9        1.72       -3.28      7.21 o 
   3  -8   9      138.83      129.99     11.15 o 
   4  -8   9      186.87      157.00     13.37 o 
   5  -8   9      286.35      267.94     16.30 o 
   6  -8   9       77.50       77.70     14.76 o 
  -7  -7   9      127.73      144.72     25.72 o 
  -6  -7   9      258.74      253.78     21.89 o 
  -5  -7   9       87.76      109.12     15.69 o 
  -4  -7   9        0.35       -8.21      8.21 o 
  -3  -7   9        1.12        7.85      7.65 o 
  -2  -7   9      104.44      126.74      8.52 o 
  -1  -7   9      338.36      339.10     10.34 o 
   0  -7   9      190.83      181.75      8.28 o 
   1  -7   9       73.21       62.01      7.16 o 
   2  -7   9       25.34       22.04      6.97 o 
   3  -7   9      126.00      108.15      8.39 o 
   4  -7   9      109.21       95.90      9.03 o 
   5  -7   9      253.92      247.52     13.21 o 
   6  -7   9       61.04       41.24     15.33 o 
   7  -7   9       40.75       32.13     18.78 o 
  -7  -6   9      223.66      242.92     19.15 o 
  -6  -6   9      314.28      332.25     21.16 o 
  -5  -6   9       42.85       31.45     10.70 o 
  -4  -6   9      137.25      133.57      9.35 o 
  -3  -6   9      249.24      257.00     11.63 o 
  -2  -6   9      479.08      471.48     11.34 o 
  -1  -6   9      582.31      605.44     12.48 o 
   0  -6   9      254.04      246.47      8.84 o 
   1  -6   9      726.03      702.57     15.49 o 
   2  -6   9      228.44      222.28     11.38 o 
   3  -6   9       72.25       88.84      7.83 o 
   4  -6   9      163.58      146.61      8.92 o 
   5  -6   9      144.24      121.84     13.44 o 
   6  -6   9      102.57       90.91     11.31 o 
   7  -6   9        0.63       14.44     13.01 o 
  -7  -5   9      155.57      160.08     35.45 o 
  -6  -5   9      157.46      183.93     21.77 o 
  -5  -5   9       32.35       29.91      7.38 o 
  -4  -5   9      222.15      219.77      8.17 o 
  -3  -5   9      830.49      835.19     20.94 o 
  -2  -5   9      750.69      733.04     19.87 o 
  -1  -5   9     1433.06     1396.13     20.33 o 
   0  -5   9      353.84      349.08      9.67 o 
   1  -5   9      480.04      468.90     10.83 o 
   2  -5   9      384.46      398.78     10.19 o 
   3  -5   9      563.07      576.73     13.17 o 
   4  -5   9      340.41      342.37     11.54 o 
   5  -5   9      210.42      222.42     10.44 o 
   6  -5   9        6.28       -5.21     12.39 o 
   7  -5   9        2.42       -2.88     11.00 o 
   8  -5   9       17.01      -19.94     37.89 o 
  -7  -4   9      116.99      132.70     17.78 o 
  -6  -4   9       22.47       21.76     11.35 o 
  -5  -4   9        0.13       -5.13      6.89 o 
  -4  -4   9      188.32      182.54      7.85 o 
  -3  -4   9      688.69      673.61     11.64 o 
  -2  -4   9      971.49      901.43     17.01 o 
  -1  -4   9     1108.98     1070.28     19.26 o 
   0  -4   9       13.39       12.61      5.15 o 
   1  -4   9      171.29      176.30      7.37 o 
   2  -4   9      665.82      595.71     14.27 o 
   3  -4   9     1123.86     1203.36     18.11 o 
   4  -4   9     1237.17     1279.58     19.43 o 
   5  -4   9        0.43        5.12      6.94 o 
   6  -4   9        1.11       -0.45      7.91 o 
   7  -4   9       15.27       20.00     10.49 o 
   8  -4   9       73.31       55.68     17.50 o 
  -7  -3   9       42.61       48.11     16.23 o 
  -6  -3   9        0.28       -4.86      8.66 o 
  -5  -3   9        2.64       -1.71      7.53 o 
  -4  -3   9       88.39       72.36      6.54 o 
  -3  -3   9      180.55      178.47      8.46 o 
  -2  -3   9      350.33      388.83      8.56 o 
  -1  -3   9      202.39      204.58      7.13 o 
   0  -3   9       33.97       35.84      5.24 o 
   1  -3   9        1.67       11.49      4.87 o 
   2  -3   9      193.59      216.36      7.91 o 
   3  -3   9      711.35      721.27     13.64 o 
   4  -3   9      923.35      943.89     16.48 o 
   5  -3   9       97.80      136.06      9.59 o 
   6  -3   9      130.84      133.63      9.06 o 
   7  -3   9       18.94        2.37      8.75 o 
   8  -3   9      141.20      161.71     22.06 o 
  -7  -2   9       18.78       14.20     13.21 o 
  -6  -2   9       55.27       38.34      9.70 o 
  -5  -2   9       41.64       36.47      8.91 o 
  -4  -2   9       43.85       43.75      6.47 o 
  -3  -2   9      254.27      260.17      7.90 o 
  -2  -2   9      175.24      173.37      6.20 o 
  -1  -2   9       79.93       83.80      4.80 o 
   0  -2   9        5.99       11.72      4.89 o 
   1  -2   9      442.59      420.93     12.01 o 
   2  -2   9       81.52      100.16      7.42 o 
   3  -2   9      334.67      341.25      9.55 o 
   4  -2   9     1012.59      903.77     15.76 o 
   5  -2   9      325.85      273.33     15.32 o 
   6  -2   9      160.42      152.34      9.17 o 
   7  -2   9       62.25       63.22      9.50 o 
   8  -2   9      175.79      177.08     14.94 o 
   9  -2   9       89.54       64.01     21.63 o 
  -7  -1   9       98.68      110.14     14.31 o 
  -6  -1   9      144.56      140.34     10.64 o 
  -5  -1   9       92.51      102.65      8.85 o 
  -4  -1   9      362.09      344.44     10.86 o 
  -3  -1   9     1016.82      980.93     15.02 o 
  -2  -1   9       72.96       81.35      5.32 o 
  -1  -1   9        4.03        3.89      4.04 o 
   0  -1   9      205.03      197.44      5.95 o 
   1  -1   9       40.21       66.74      5.46 o 
   2  -1   9     1029.92     1088.21     16.95 o 
   3  -1   9      483.28      457.75     10.54 o 
   4  -1   9      161.68      147.88      8.06 o 
   5  -1   9      118.45       94.44      7.31 o 
   6  -1   9       39.98       36.16      7.07 o 
   7  -1   9      244.16      225.17     11.24 o 
   8  -1   9      193.50      189.15     12.27 o 
   9  -1   9      179.25      190.54     35.29 o 
  -7   0   9       93.09       99.71     14.32 o 
  -6   0   9      118.04      123.74     10.81 o 
  -5   0   9      160.82      143.48      9.64 o 
  -4   0   9      710.19      694.42     13.41 o 
  -3   0   9      898.80      905.63     14.70 o 
  -2   0   9      327.03      341.66      8.41 o 
  -1   0   9       24.51       19.46      4.34 o 
   0   0   9      428.63      400.95      7.99 o 
   1   0   9      711.16      710.74     11.80 o 
   2   0   9     1855.16     1725.82     30.09 o 
   3   0   9       44.79       49.89      5.59 o 
   4   0   9        0.92        2.86      5.07 o 
   5   0   9       95.73       97.26      6.62 o 
   6   0   9       36.28       34.59      6.60 o 
   7   0   9      271.12      253.93     10.91 o 
   8   0   9      207.43      231.10     19.83 o 
   9   0   9      155.63      178.77     27.26 o 
  -7   1   9       13.63        8.69     13.76 o 
  -6   1   9       48.06       29.14     11.68 o 
  -5   1   9      153.79      150.22     11.75 o 
  -4   1   9      422.30      433.52     11.34 o 
  -3   1   9      661.82      700.02     13.00 o 
  -2   1   9      535.29      592.70     11.04 o 
  -1   1   9      520.24      503.36     10.01 o 
   0   1   9      813.44      789.02     12.55 o 
   1   1   9      822.83      819.60     11.66 o 
   2   1   9     1080.58     1070.82     15.56 o 
   3   1   9      247.33      224.59      7.26 o 
   4   1   9      302.46      306.03      9.83 o 
   5   1   9       40.21       49.20      6.44 o 
   6   1   9       37.45       56.14      6.90 o 
   7   1   9      338.00      333.93     15.82 o 
   8   1   9       97.24      139.26     16.71 o 
   9   1   9       45.07       53.64     17.66 o 
  -7   2   9        1.48        8.98     14.84 o 
  -6   2   9        4.77       -8.80     10.53 o 
  -5   2   9      172.57      179.33     10.28 o 
  -4   2   9      215.33      237.44      9.81 o 
  -3   2   9      196.61      224.06      9.79 o 
  -2   2   9      210.18      227.21      7.98 o 
  -1   2   9      119.59      134.29      5.99 o 
   0   2   9     1017.68      988.71     15.04 o 
   1   2   9      828.32      854.99     12.21 o 
   2   2   9     1216.35     1174.71     14.37 o 
   3   2   9     1139.10     1117.13     14.09 o 
   4   2   9       87.21       85.62      5.81 o 
   5   2   9       83.32      104.68      6.43 o 
   6   2   9      190.82      209.15      8.81 o 
   7   2   9      431.73      481.37     15.85 o 
   8   2   9       95.38       91.65     15.12 o 
   9   2   9       27.63       60.71     23.24 o 
  -6   3   9       16.57       23.89     12.30 o 
  -5   3   9      306.14      327.06     13.09 o 
  -4   3   9       36.80       41.98      7.49 o 
  -3   3   9      151.82      150.25      7.91 o 
  -2   3   9       38.07       49.25      6.20 o 
  -1   3   9      103.95      109.68      6.17 o 
   0   3   9      642.03      603.72     10.67 o 
   1   3   9      774.80      736.18     12.23 o 
   2   3   9      605.75      610.36      9.82 o 
   3   3   9      943.85      945.94     14.16 o 
   4   3   9       17.70       11.81      4.71 o 
   5   3   9      460.38      472.41      9.93 o 
   6   3   9      580.46      642.92     13.56 o 
   7   3   9      550.95      535.25     47.54 o 
   8   3   9      247.82      265.00     19.25 o 
   9   3   9        1.75      -20.16     20.16 o 
  -6   4   9      122.11      107.92     14.79 o 
  -5   4   9      211.93      221.51     12.34 o 
  -4   4   9      186.48      192.37      9.82 o 
  -3   4   9       26.48       12.78      6.93 o 
  -2   4   9        3.25        1.33      5.83 o 
  -1   4   9       81.20       97.35      6.66 o 
   0   4   9      457.47      407.67     13.02 o 
   1   4   9      339.17      326.07      8.06 o 
   2   4   9      391.37      386.52      8.28 o 
   3   4   9       57.93       45.43      5.78 o 
   4   4   9       34.06       38.53      5.51 o 
   5   4   9      939.48     1006.27     15.93 o 
   6   4   9      602.15      599.66     24.33 o 
   7   4   9      399.87      388.00     29.03 o 
   8   4   9      129.39      137.69     37.55 o 
   9   4   9        0.16        8.20     24.19 o 
  -6   5   9      143.28      150.79     16.12 o 
  -5   5   9      287.76      283.89     13.86 o 
  -4   5   9      206.32      178.90     11.72 o 
  -3   5   9       77.42       63.58      8.19 o 
  -2   5   9      169.14      181.12      8.84 o 
  -1   5   9      212.27      197.34      8.51 o 
   0   5   9      560.87      568.07     11.18 o 
   1   5   9      563.35      547.77      9.99 o 
   2   5   9        0.34       -2.27      4.64 o 
   3   5   9       23.84       15.03      5.85 o 
   4   5   9       22.55       20.38      5.90 o 
   5   5   9      429.77      438.36     10.26 o 
   6   5   9      514.24      518.02     17.62 o 
   7   5   9       23.85        0.28     17.61 o 
   8   5   9       68.51       77.62     21.88 o 
   9   5   9        0.43        7.99     23.56 o 
  -5   6   9      247.89      248.78     15.69 o 
  -4   6   9      210.97      209.59     11.87 o 
  -3   6   9      196.19      194.93     10.20 o 
  -2   6   9      480.25      445.59     12.41 o 
  -1   6   9      311.36      301.93     10.44 o 
   0   6   9     1039.12      962.38     16.32 o 
   1   6   9      739.60      785.36     12.33 o 
   2   6   9       12.71        5.59      5.48 o 
   3   6   9        0.18       -0.13      5.25 o 
   4   6   9       52.38       47.30      5.96 o 
   5   6   9      138.15      142.72     13.97 o 
   6   6   9       60.93       80.60     13.47 o 
   7   6   9      124.20      117.98     13.11 o 
   8   6   9        0.84      -15.96     15.96 o 
   9   6   9       12.31      -23.98     23.98 o 
  -5   7   9      152.77      132.54     17.14 o 
  -4   7   9       93.13       95.66     11.31 o 
  -3   7   9       82.90      100.09      9.93 o 
  -2   7   9      253.61      242.62     10.67 o 
  -1   7   9      501.80      501.82     14.38 o 
   0   7   9     1575.30     1545.57     22.43 o 
   1   7   9      947.30     1013.42     14.83 o 
   2   7   9      120.67      153.71      7.42 o 
   3   7   9        6.39        0.22      6.90 o 
   4   7   9        4.47       -1.47      6.04 o 
   5   7   9        1.28      -11.94     13.12 o 
   6   7   9      347.93      363.25     16.38 o 
   7   7   9       21.79       32.41     12.42 o 
   8   7   9       24.42       33.58     16.94 o 
   9   7   9       11.61       -8.10     25.86 o 
  -5   8   9       33.00       19.98     22.93 o 
  -4   8   9        1.52      -10.94     13.76 o 
  -3   8   9        3.39       -0.11     10.07 o 
  -2   8   9      274.69      291.95     12.11 o 
  -1   8   9      517.32      544.13     14.24 o 
   0   8   9      974.81     1006.76     17.96 o 
   1   8   9      102.29      132.33      8.70 o 
   2   8   9      111.73      120.87      7.53 o 
   3   8   9      493.89      507.15     11.61 o 
   4   8   9      294.98      292.07     16.76 o 
   5   8   9      229.60      231.95     14.09 o 
   6   8   9      230.18      268.02     15.56 o 
   7   8   9       19.59       31.21     20.84 o 
   8   8   9      102.80      111.22     18.77 o 
   9   8   9       32.31       44.84     24.51 o 
  -4   9   9        1.02       -8.76     16.55 o 
  -3   9   9       11.05        7.86     14.79 o 
  -2   9   9       94.10       86.29     11.30 o 
  -1   9   9      184.44      190.55     10.97 o 
   0   9   9        6.92        5.97      8.47 o 
   1   9   9       16.55        4.76     10.96 o 
   2   9   9      361.72      379.21     11.19 o 
   3   9   9      394.56      414.75     12.83 o 
   4   9   9      955.46      926.21     23.67 o 
   5   9   9      320.72      332.69     22.92 o 
   6   9   9      235.89      223.74     15.28 o 
   7   9   9       35.52       44.11     16.28 o 
   8   9   9      100.10       83.77     21.06 o 
   9   9   9       85.00       84.81     23.07 o 
  -3  10   9        2.67      -12.34     16.20 o 
  -2  10   9       41.57       40.69     13.97 o 
  -1  10   9       46.93       15.25     12.65 o 
   0  10   9        0.46       -2.74      9.53 o 
   1  10   9      156.15      169.29     15.38 o 
   2  10   9        9.03       -7.65      9.13 o 
   3  10   9      284.45      315.21     15.19 o 
   4  10   9      388.40      400.63     17.95 o 
   5  10   9      421.16      416.40     19.80 o 
   6  10   9      165.50      171.91     16.30 o 
   7  10   9       17.78      -17.68     23.06 o 
   8  10   9       19.69      -12.98     24.82 o 
  -2  11   9      197.02      200.60     19.20 o 
  -1  11   9      102.54       89.18     15.06 o 
   0  11   9       12.33        2.13     11.68 o 
   1  11   9        0.77      -10.27     10.27 o 
   2  11   9        8.60      -10.00     14.68 o 
   3  11   9       82.81       76.25     16.85 o 
   4  11   9      306.08      308.13     17.05 o 
   5  11   9      126.91      118.36     15.51 o 
   6  11   9       15.92       34.70     17.43 o 
   7  11   9        0.80       27.81     18.79 o 
   8  11   9       21.70        7.22     21.25 o 
  -1  12   9      106.44      118.82     17.88 o 
   0  12   9       38.93       26.88     15.25 o 
   1  12   9       42.50       43.65     14.52 o 
   2  12   9       43.26       50.98     19.06 o 
   3  12   9      221.38      222.81     20.42 o 
   4  12   9      110.42      104.32     15.13 o 
   5  12   9        6.27      -17.28     17.28 o 
   6  12   9        0.28       18.97     18.74 o 
   7  12   9        0.24       -0.35     20.23 o 
   0  13   9      142.84      152.41     19.96 o 
   1  13   9      116.11       70.83     52.69 o 
   2  13   9      228.25      264.91     26.45 o 
   3  13   9      220.73      236.43     27.94 o 
   4  13   9      160.97      154.80     23.41 o 
   5  13   9       12.77       -8.63     17.94 o 
   6  13   9        0.61        2.72     33.55 o 
   2  14   9      310.88      284.74     49.85 o 
   3  14   9      237.68      263.00     31.57 o 
   4  14   9      201.12      217.74     31.43 o 
  -2 -12  10      121.06      111.27     32.18 o 
  -1 -12  10      125.63      175.09     29.55 o 
   0 -12  10       47.97       33.12     18.87 o 
   1 -12  10       20.80       19.43     18.92 o 
  -4 -11  10      305.01      332.77     37.86 o 
  -3 -11  10      125.65      132.94     31.97 o 
  -2 -11  10       83.69       73.57     17.33 o 
  -1 -11  10       80.66       42.11     18.26 o 
   0 -11  10       16.44       -9.86     17.50 o 
   1 -11  10      324.06      270.62     33.03 o 
   2 -11  10      141.09      123.94     19.80 o 
   3 -11  10       44.11       36.43     50.27 o 
  -4 -10  10      202.26      253.26     32.81 o 
  -3 -10  10        7.71      -10.31     26.29 o 
  -2 -10  10       16.16        2.96     16.22 o 
  -1 -10  10       23.72       11.25     11.34 o 
   0 -10  10      202.78      199.61     12.37 o 
   1 -10  10      473.22      438.45     16.87 o 
   2 -10  10      131.98      136.54     13.98 o 
   3 -10  10       19.26       12.61     12.83 o 
   4 -10  10        2.89      -13.71     13.71 o 
  -5  -9  10       13.35       13.33     28.61 o 
  -4  -9  10       70.93       54.23     17.67 o 
  -3  -9  10        0.72       -2.83     15.25 o 
  -2  -9  10       23.27        9.65     10.88 o 
  -1  -9  10       73.21       72.20     12.42 o 
   0  -9  10      215.13      212.04     11.44 o 
   1  -9  10      348.92      358.49     19.06 o 
   2  -9  10       56.79       49.96     12.40 o 
   3  -9  10       34.08       25.90     10.83 o 
   4  -9  10       41.96       47.95     13.19 o 
   5  -9  10       85.28       93.50     16.85 o 
  -6  -8  10       82.36      127.79     26.82 o 
  -5  -8  10      148.17      149.84     31.03 o 
  -4  -8  10       73.97       84.21     16.80 o 
  -3  -8  10       44.04       40.82     12.20 o 
  -2  -8  10       16.20        6.62      8.40 o 
  -1  -8  10      116.00      110.30      9.39 o 
   0  -8  10      219.37      217.68     13.74 o 
   1  -8  10      141.68      173.94     10.58 o 
   2  -8  10       26.90       34.20      9.03 o 
   3  -8  10        8.90        0.55      9.90 o 
   4  -8  10       18.00       22.76     10.68 o 
   5  -8  10      109.12      131.54     23.17 o 
   6  -8  10      125.23       83.51     23.14 o 
  -6  -7  10      267.74      253.16     23.15 o 
  -5  -7  10      392.25      406.66     24.98 o 
  -4  -7  10       56.82       65.30     18.91 o 
  -3  -7  10      167.06      165.78     11.05 o 
  -2  -7  10        0.36        1.95      7.82 o 
  -1  -7  10      575.47      584.16     13.42 o 
   0  -7  10      208.09      231.08     10.90 o 
   1  -7  10       41.86       39.72      7.98 o 
   2  -7  10       25.21       25.50      7.59 o 
   3  -7  10        1.31       -4.33      7.86 o 
   4  -7  10       37.63       32.28     12.17 o 
   5  -7  10      123.39      129.39     13.45 o 
   6  -7  10      119.57      122.00     19.82 o 
  -6  -6  10      294.43      302.23     35.23 o 
  -5  -6  10      119.45      146.29     13.45 o 
  -4  -6  10       44.24       61.78      9.60 o 
  -3  -6  10       97.13      103.28      8.99 o 
  -2  -6  10      138.73      122.54      8.96 o 
  -1  -6  10     1386.92     1397.66     21.26 o 
   0  -6  10      278.69      266.11      9.78 o 
   1  -6  10       91.86      131.29     13.63 o 
   2  -6  10       94.38      107.02     10.56 o 
   3  -6  10       10.32        9.26      7.22 o 
   4  -6  10      233.98      222.62     11.00 o 
   5  -6  10       72.91       85.33     10.92 o 
   6  -6  10      191.40      186.35     15.57 o 
   7  -6  10       17.23      -12.44     14.42 o 
  -6  -5  10       83.54       51.38     25.17 o 
  -5  -5  10       18.45       27.06     11.60 o 
  -4  -5  10        2.55        6.99      8.58 o 
  -3  -5  10       97.73       94.93      8.87 o 
  -2  -5  10      384.27      398.97     14.07 o 
  -1  -5  10     1396.60     1365.44     20.65 o 
   0  -5  10      577.32      552.54     12.51 o 
   1  -5  10      503.16      497.33     11.84 o 
   2  -5  10       14.14       13.81      6.13 o 
   3  -5  10      106.16      124.54     11.66 o 
   4  -5  10      438.42      420.42     12.69 o 
   5  -5  10      472.96      452.67     13.92 o 
   6  -5  10      167.27      167.92     16.73 o 
   7  -5  10        1.74      -13.07     13.07 o 
  -7  -4  10       48.99       47.43     19.16 o 
  -6  -4  10       37.12       35.93     12.42 o 
  -5  -4  10        2.21       -8.79      8.79 o 
  -4  -4  10        2.55       -1.98      9.90 o 
  -3  -4  10       38.68       48.66      7.96 o 
  -2  -4  10      259.00      264.40     11.00 o 
  -1  -4  10      480.68      503.33     11.87 o 
   0  -4  10     1517.93     1496.77     21.84 o 
   1  -4  10      652.89      630.41     13.04 o 
   2  -4  10      421.70      413.77     11.03 o 
   3  -4  10      290.66      268.97      9.71 o 
   4  -4  10      608.36      595.72     13.91 o 
   5  -4  10      531.08      534.25     14.28 o 
   6  -4  10       35.59       32.78     10.08 o 
   7  -4  10        8.62       -3.12     11.08 o 
   8  -4  10        2.78      -14.94     19.85 o 
  -7  -3  10      111.92      116.41     20.15 o 
  -6  -3  10       30.49        5.56     11.09 o 
  -5  -3  10        8.56       12.20     13.63 o 
  -4  -3  10        0.12        2.03      6.64 o 
  -3  -3  10       34.61       24.93      8.11 o 
  -2  -3  10      146.14      145.59      7.95 o 
  -1  -3  10      202.37      226.17      9.02 o 
   0  -3  10     1334.50     1277.89     19.57 o 
   1  -3  10      429.84      428.71     10.73 o 
   2  -3  10      541.21      492.07     11.71 o 
   3  -3  10      279.58      281.23      9.54 o 
   4  -3  10      244.73      235.83      9.51 o 
   5  -3  10      286.00      273.21     10.77 o 
   6  -3  10       75.07       97.98      9.62 o 
   7  -3  10       33.29       15.63     12.42 o 
   8  -3  10       35.54       40.49     32.30 o 
  -7  -2  10      124.81      139.20     16.55 o 
  -6  -2  10       70.77       74.79     10.88 o 
  -5  -2  10       50.77       68.03     11.13 o 
  -4  -2  10       18.71       29.25      7.53 o 
  -3  -2  10      241.95      219.86      8.58 o 
  -2  -2  10      579.02      586.37     15.07 o 
  -1  -2  10       38.38       28.19      6.74 o 
   0  -2  10      501.83      485.10     11.27 o 
   1  -2  10      450.48      455.05     12.87 o 
   2  -2  10      788.64      833.43     15.13 o 
   3  -2  10      343.40      344.04     10.08 o 
   4  -2  10      269.20      282.67      9.85 o 
   5  -2  10      115.02      133.48      8.65 o 
   6  -2  10        0.21       -7.93      7.93 o 
   7  -2  10       40.68       40.26      9.70 o 
   8  -2  10       34.98       40.82     12.94 o 
  -7  -1  10      108.97      123.74     16.37 o 
  -6  -1  10       69.41       67.33     12.03 o 
  -5  -1  10      108.49      107.99      9.91 o 
  -4  -1  10      190.84      223.88     10.17 o 
  -3  -1  10      872.86      811.94     17.96 o 
  -2  -1  10      593.66      580.57     11.13 o 
  -1  -1  10      319.02      356.65      9.59 o 
   0  -1  10      237.46      259.83      8.99 o 
   1  -1  10       76.36       78.78     10.63 o 
   2  -1  10      576.15      560.57     12.18 o 
   3  -1  10      384.82      396.44     10.76 o 
   4  -1  10      293.09      280.05      9.61 o 
   5  -1  10        1.49        4.27      6.95 o 
   6  -1  10       12.53       10.17      7.79 o 
   7  -1  10       33.79       31.72      9.42 o 
   8  -1  10       24.11       42.86     12.34 o 
  -7   0  10       34.68       63.10     24.82 o 
  -6   0  10       59.32       65.01     12.29 o 
  -5   0  10      178.49      168.96     10.44 o 
  -4   0  10      356.63      359.04     11.66 o 
  -3   0  10      667.73      647.42     13.11 o 
  -2   0  10      878.82      901.41     14.64 o 
  -1   0  10      209.33      211.20      7.22 o 
   0   0  10       34.99       28.24      5.36 o 
   1   0  10      187.00      179.58      7.86 o 
   2   0  10       39.14       44.73      5.99 o 
   3   0  10      893.27      910.25     16.04 o 
   4   0  10      200.71      212.98      8.94 o 
   5   0  10      151.36      148.95      8.15 o 
   6   0  10        4.34        4.85      7.12 o 
   7   0  10        6.19       -7.62     12.18 o 
   8   0  10       69.26       79.74     12.71 o 
   9   0  10      112.47      132.46     22.18 o 
  -6   1  10       44.51       45.96     12.78 o 
  -5   1  10       22.44        1.75      8.96 o 
  -4   1  10      188.38      181.01      9.24 o 
  -3   1  10      499.22      503.47     15.94 o 
  -2   1  10      737.01      677.48     11.93 o 
  -1   1  10      250.68      251.58      7.66 o 
   0   1  10      216.44      205.53      6.87 o 
   1   1  10      615.19      635.36     12.01 o 
   2   1  10      355.87      371.10     10.28 o 
   3   1  10     1797.10     1884.34     26.40 o 
   4   1  10      461.15      453.03     12.97 o 
   5   1  10      242.20      221.99      9.30 o 
   6   1  10       21.43       10.11      6.89 o 
   7   1  10       38.65       29.40      8.89 o 
   8   1  10      322.86      334.77     21.54 o 
   9   1  10       58.44       41.74     18.40 o 
  -6   2  10        0.68       -6.83     12.35 o 
  -5   2  10        7.49       17.82     10.93 o 
  -4   2  10      245.18      247.27     10.54 o 
  -3   2  10      288.60      264.47      9.61 o 
  -2   2  10      251.78      263.33      9.07 o 
  -1   2  10        7.00       11.98      5.16 o 
   0   2  10      264.54      278.71      7.94 o 
   1   2  10     1068.14     1070.91     14.80 o 
   2   2  10      821.10      858.29     14.47 o 
   3   2  10     2028.31     2002.41     31.57 o 
   4   2  10       95.66       93.57      6.59 o 
   5   2  10      376.88      376.61     10.75 o 
   6   2  10      121.95      132.73      9.59 o 
   7   2  10      203.77      233.37     13.15 o 
   8   2  10      325.86      351.45     21.17 o 
   9   2  10       93.54      137.18     26.43 o 
  -6   3  10        2.15        5.67     13.59 o 
  -5   3  10       88.84       94.06     16.83 o 
  -4   3  10      129.18      139.38      9.52 o 
  -3   3  10       54.91       54.41      7.54 o 
  -2   3  10        0.17       -1.35      6.19 o 
  -1   3  10       19.73       31.03      6.93 o 
   0   3  10      125.81      147.50      6.78 o 
   1   3  10      310.09      342.65      8.94 o 
   2   3  10      607.82      591.57     10.13 o 
   3   3  10      908.51      858.72     12.54 o 
   4   3  10      116.73      114.50      6.89 o 
   5   3  10      292.14      294.55     10.10 o 
   6   3  10      133.14      147.84      8.39 o 
   7   3  10      237.46      275.32     24.25 o 
   8   3  10      317.39      342.05     21.23 o 
   9   3  10      102.33      107.98     25.82 o 
  -6   4  10       36.07       12.52     14.21 o 
  -5   4  10      180.78      195.24     17.17 o 
  -4   4  10       51.43       52.11     12.98 o 
  -3   4  10       48.82       52.29      7.98 o 
  -2   4  10        2.53        2.86      7.54 o 
  -1   4  10       28.97       51.75      6.72 o 
   0   4  10       13.09       11.51      6.02 o 
   1   4  10      141.69      143.72      7.11 o 
   2   4  10      501.23      512.06     11.59 o 
   3   4  10      114.70      100.33      6.19 o 
   4   4  10       41.80       30.14      5.82 o 
   5   4  10        0.45       -3.77      8.27 o 
   6   4  10      220.10      232.93     17.09 o 
   7   4  10      495.15      536.32     29.45 o 
   8   4  10      178.97      203.72     20.00 o 
   9   4  10       52.03       49.10     23.24 o 
  -5   5  10      235.74      241.35     15.45 o 
  -4   5  10      209.00      213.49     12.08 o 
  -3   5  10      224.27      218.39     10.42 o 
  -2   5  10      149.39      160.86      8.90 o 
  -1   5  10       19.04       20.34      6.68 o 
   0   5  10       43.26       63.26      7.80 o 
   1   5  10      357.40      338.26     13.52 o 
   2   5  10      201.17      194.96      7.54 o 
   3   5  10        1.27       -5.37      5.37 o 
   4   5  10       59.91       43.92      7.55 o 
   5   5  10       27.11       20.05      6.37 o 
   6   5  10     1060.04     1012.66     40.30 o 
   7   5  10       95.44      106.43     42.17 o 
   8   5  10       98.44       83.86     29.45 o 
   9   5  10        3.54       -4.42     25.87 o 
  -5   6  10      246.05      234.41     16.52 o 
  -4   6  10      292.05      291.31     14.07 o 
  -3   6  10      262.91      272.13     12.69 o 
  -2   6  10      106.77       98.84      8.93 o 
  -1   6  10      246.23      243.84     10.22 o 
   0   6  10      379.20      343.19     10.97 o 
   1   6  10      897.66      835.16     13.43 o 
   2   6  10      178.99      201.02      7.71 o 
   3   6  10      185.93      211.21      8.02 o 
   4   6  10      178.20      200.46      8.25 o 
   5   6  10      110.58      123.66     11.56 o 
   6   6  10      310.83      343.94     23.35 o 
   7   6  10       28.09       45.19     14.78 o 
   8   6  10       68.45       51.32     22.93 o 
   9   6  10        7.97      -25.03     25.03 o 
  -4   7  10      161.95      178.27     21.43 o 
  -3   7  10       66.25       53.31     10.61 o 
  -2   7  10      115.87      102.09     10.07 o 
  -1   7  10      435.02      419.55     12.76 o 
   0   7  10      947.23      898.32     16.71 o 
   1   7  10      990.34      965.35     17.16 o 
   2   7  10      312.38      324.97      9.65 o 
   3   7  10      230.73      255.39      9.37 o 
   4   7  10      226.97      245.16      9.64 o 
   5   7  10      246.10      290.35     16.50 o 
   6   7  10      296.74      320.47     18.58 o 
   7   7  10       78.69       73.37     18.79 o 
   8   7  10       33.93       29.03     22.51 o 
   9   7  10       10.17       19.35     26.29 o 
  -4   8  10       63.75       58.19     17.14 o 
  -3   8  10        0.29      -11.59     11.59 o 
  -2   8  10       88.82      101.16     11.94 o 
  -1   8  10      273.61      254.29     11.33 o 
   0   8  10      671.33      684.89     15.81 o 
   1   8  10      506.68      469.85     13.43 o 
   2   8  10       92.63       90.24      7.39 o 
   3   8  10       27.49       40.69      7.35 o 
   4   8  10      227.54      265.32     14.14 o 
   5   8  10      524.60      601.30     28.30 o 
   6   8  10      337.66      390.28     38.10 o 
   7   8  10      179.91      205.82     16.21 o 
   8   8  10        1.18        4.78     17.55 o 
   9   8  10        1.02       -8.83     24.82 o 
  -3   9  10        3.17        5.14     14.68 o 
  -2   9  10       31.81       16.84     11.32 o 
  -1   9  10       74.90       62.88     10.99 o 
   0   9  10      278.20      279.91     12.52 o 
   1   9  10       27.61       28.22     14.86 o 
   2   9  10       72.13       87.37     11.72 o 
   3   9  10       14.54        9.91      8.98 o 
   4   9  10      127.49      173.45     17.47 o 
   5   9  10      199.25      203.30     16.67 o 
   6   9  10      294.93      301.05     18.45 o 
   7   9  10      258.90      252.79     21.23 o 
   8   9  10        0.14      -18.77     18.77 o 
  -3  10  10        7.50        6.28     17.76 o 
  -2  10  10       25.60       23.52     19.94 o 
  -1  10  10      107.06      115.67     14.08 o 
   0  10  10       28.73       25.14     10.44 o 
   1  10  10       53.44       48.93     10.43 o 
   2  10  10        3.86       -7.63     10.47 o 
   3  10  10       14.26        9.40     14.69 o 
   4  10  10       18.56       -2.82     12.25 o 
   5  10  10       42.92       61.64     14.52 o 
   6  10  10      227.29      226.04     17.71 o 
   7  10  10      174.48      151.83     35.09 o 
   8  10  10        1.77       -7.43     20.51 o 
  -2  11  10       84.78       98.04     23.80 o 
  -1  11  10      179.59      185.68     19.33 o 
   0  11  10       62.22       63.93     15.62 o 
   1  11  10       13.59       26.05     11.48 o 
   2  11  10        0.12      -15.23     15.23 o 
   3  11  10        5.25       -9.93     16.32 o 
   4  11  10       25.77       34.71     13.93 o 
   5  11  10       90.48       50.25     19.64 o 
   6  11  10       40.52       18.47     16.14 o 
   7  11  10       26.87       30.79     20.65 o 
  -1  12  10      232.06      233.62     23.00 o 
   0  12  10       73.20       80.65     24.89 o 
   1  12  10       83.60       67.12     17.58 o 
   2  12  10       44.35       51.96     32.60 o 
   3  12  10       70.12       55.35     19.19 o 
   4  12  10      158.28       90.38     22.14 o 
   5  12  10      114.11      102.12     23.41 o 
   6  12  10        5.38        3.22     20.19 o 
   1  13  10       87.01       74.06     27.45 o 
   2  13  10       83.82       66.52     47.33 o 
   3  13  10      198.91      256.48     30.16 o 
   4  13  10      321.20      364.69     52.64 o 
   5  13  10      143.95      153.23     26.81 o 
  -2 -11  11      129.29      124.32     32.18 o 
  -1 -11  11      132.79      143.65     52.06 o 
   0 -11  11        0.23      -17.84     17.84 o 
   1 -11  11      139.16      145.27     22.64 o 
  -3 -10  11      137.42      148.30     31.76 o 
  -2 -10  11       46.92       73.63     57.32 o 
  -1 -10  11        6.62       33.92     15.37 o 
   0 -10  11       17.82        4.64     20.53 o 
   1 -10  11      157.69      161.28     16.07 o 
   2 -10  11      197.13      224.47     26.78 o 
   3 -10  11      125.04      133.90     19.83 o 
  -4  -9  11       50.60       39.97     23.03 o 
  -3  -9  11      100.21      132.85     25.45 o 
  -2  -9  11        0.96        3.32     11.95 o 
  -1  -9  11        1.26        6.11     11.54 o 
   0  -9  11       33.98       37.26     12.08 o 
   1  -9  11       87.83       84.99     12.02 o 
   2  -9  11      124.85       89.78     18.19 o 
   3  -9  11       35.99       26.72     23.96 o 
   4  -9  11        2.80      -14.88     14.88 o 
  -5  -8  11      124.58      174.78     54.90 o 
  -4  -8  11      209.54      204.93     32.18 o 
  -3  -8  11      174.89      157.28     12.22 o 
  -2  -8  11        7.30        2.34     10.95 o 
  -1  -8  11        0.32        7.89     10.39 o 
   0  -8  11       81.00       81.28      9.89 o 
   1  -8  11       70.60       44.04      9.61 o 
   2  -8  11       89.96       83.07     14.88 o 
   3  -8  11        2.46       -2.87     10.48 o 
   4  -8  11        0.22      -12.19     12.19 o 
   5  -8  11       29.85       37.76     14.12 o 
  -5  -7  11      403.40      421.78     67.00 o 
  -4  -7  11      259.70      245.90     15.98 o 
  -3  -7  11      219.94      216.29     11.84 o 
  -2  -7  11        0.23       14.91      8.98 o 
  -1  -7  11      164.41      159.83      9.63 o 
   0  -7  11      318.90      307.42     12.78 o 
   1  -7  11      155.64      177.36     10.74 o 
   2  -7  11       96.13       65.28      9.64 o 
   3  -7  11       12.47       20.74     10.55 o 
   4  -7  11        6.06      -14.01     14.01 o 
   5  -7  11       39.35       46.95     13.43 o 
   6  -7  11       12.32      -24.81     24.81 o 
  -6  -6  11      128.16      168.70     29.45 o 
  -5  -6  11      286.00      286.38     25.98 o 
  -4  -6  11      183.32      191.21     12.29 o 
  -3  -6  11      136.92      121.03     15.20 o 
  -2  -6  11      241.42      265.61     11.84 o 
  -1  -6  11      464.18      480.73     16.54 o 
   0  -6  11      521.06      515.44     13.18 o 
   1  -6  11      313.85      309.99     12.18 o 
   2  -6  11      279.81      256.73     11.46 o 
   3  -6  11        0.80       -9.68      9.68 o 
   4  -6  11       18.26       -0.59     10.13 o 
   5  -6  11       22.26       19.89     13.35 o 
   6  -6  11      142.68      166.07     15.19 o 
  -6  -5  11       60.06       90.87     29.87 o 
  -5  -5  11      179.03      203.83     21.81 o 
  -4  -5  11       48.21       44.60     10.35 o 
  -3  -5  11       75.21       73.30      9.55 o 
  -2  -5  11      354.32      316.97     15.37 o 
  -1  -5  11      127.60      134.62      8.35 o 
   0  -5  11      737.08      775.99     15.50 o 
   1  -5  11      374.01      385.87     11.54 o 
   2  -5  11      127.77      137.59     12.36 o 
   3  -5  11       36.70       39.84      9.22 o 
   4  -5  11       24.32       31.87      8.72 o 
   5  -5  11      241.50      276.27     14.82 o 
   6  -5  11      491.91      491.37     21.99 o 
   7  -5  11       26.86       64.77     18.04 o 
  -6  -4  11       75.54       80.56     27.35 o 
  -5  -4  11       58.31       47.49     12.38 o 
  -4  -4  11        3.47        0.01      9.68 o 
  -3  -4  11        6.23       13.22     11.80 o 
  -2  -4  11      138.00      148.38      8.79 o 
  -1  -4  11       83.09       76.21      7.70 o 
   0  -4  11      480.88      478.36     12.07 o 
   1  -4  11       24.84       28.96      6.87 o 
   2  -4  11       46.99       41.98      7.05 o 
   3  -4  11      197.19      231.95     10.13 o 
   4  -4  11      156.66      193.12     10.47 o 
   5  -4  11      588.29      547.04     15.74 o 
   6  -4  11      123.60      128.52     17.94 o 
   7  -4  11       33.10       37.56     14.67 o 
  -6  -3  11       85.71       90.63     24.95 o 
  -5  -3  11        8.30        3.34     11.87 o 
  -4  -3  11        1.02       -9.37      9.37 o 
  -3  -3  11        1.46       -6.75      8.28 o 
  -2  -3  11       88.92       96.93      8.01 o 
  -1  -3  11      137.70      131.91      8.56 o 
   0  -3  11      282.80      286.18     10.25 o 
   1  -3  11        7.22        9.15      6.23 o 
   2  -3  11       14.26        9.70      6.52 o 
   3  -3  11      199.95      190.81      9.04 o 
   4  -3  11      311.60      321.21     11.74 o 
   5  -3  11      467.47      459.93     13.69 o 
   6  -3  11       94.89      112.38     12.35 o 
   7  -3  11       52.03       47.05     12.29 o 
   8  -3  11       34.70       58.97     33.45 o 
  -6  -2  11      112.94      128.21     14.53 o 
  -5  -2  11       39.58       26.37     10.78 o 
  -4  -2  11       44.14       34.73     11.06 o 
  -3  -2  11        0.46       -6.42      8.37 o 
  -2  -2  11      287.07      283.46     10.93 o 
  -1  -2  11      580.50      582.91     13.30 o 
   0  -2  11      757.52      739.74     14.64 o 
   1  -2  11       69.12       73.67      6.97 o 
   2  -2  11       34.90       35.86      9.38 o 
   3  -2  11       41.25       29.61      6.75 o 
   4  -2  11      371.20      342.32     11.26 o 
   5  -2  11      460.63      429.93     12.74 o 
   6  -2  11       92.05       87.24      9.62 o 
   7  -2  11       13.99       12.76     11.84 o 
   8  -2  11        8.78       17.96     21.78 o 
  -6  -1  11      123.83      124.68     15.69 o 
  -5  -1  11       74.46       58.68     12.62 o 
  -4  -1  11       96.52       99.12      9.33 o 
  -3  -1  11      112.36      122.14      8.73 o 
  -2  -1  11      867.12      847.22     16.44 o 
  -1  -1  11     1354.08     1424.67     21.97 o 
   0  -1  11      957.67      938.05     19.35 o 
   1  -1  11      255.57      270.85     10.71 o 
   2  -1  11        0.49       -4.24      6.08 o 
   3  -1  11       78.67       84.90      7.37 o 
   4  -1  11      295.70      289.66     10.84 o 
   5  -1  11      147.26      169.67      9.57 o 
   6  -1  11       79.85       85.58     12.16 o 
   7  -1  11        0.35       -2.87      9.72 o 
   8  -1  11        3.02       21.23     16.01 o 
  -6   0  11       63.71       55.24     15.09 o 
  -5   0  11       58.10       65.06     11.22 o 
  -4   0  11      120.54      111.54     11.88 o 
  -3   0  11      357.24      374.27     11.54 o 
  -2   0  11     1048.32     1063.45     18.23 o 
  -1   0  11      971.59      976.54     17.57 o 
   0   0  11      260.14      273.68     10.08 o 
   1   0  11     1272.66     1253.11     20.05 o 
   2   0  11       60.86       60.17      6.90 o 
   3   0  11      879.43      956.13     17.13 o 
   4   0  11       38.87       68.89     11.49 o 
   5   0  11       37.07       38.44      7.78 o 
   6   0  11       74.53       79.71      9.36 o 
   7   0  11        6.05       -2.67      9.24 o 
   8   0  11        5.62       -6.19     12.75 o 
  -6   1  11       20.25       10.72     14.93 o 
  -5   1  11        6.73        0.51     10.73 o 
  -4   1  11       18.26       11.42      8.76 o 
  -3   1  11      329.64      334.73     11.22 o 
  -2   1  11      596.61      642.20     13.36 o 
  -1   1  11      315.64      323.93      9.20 o 
   0   1  11      229.85      213.23      9.46 o 
   1   1  11      495.21      468.36     12.92 o 
   2   1  11      502.36      474.89     12.15 o 
   3   1  11      995.91     1010.70     17.76 o 
   4   1  11       96.18      134.25      8.33 o 
   5   1  11      101.53      112.13      7.81 o 
   6   1  11       25.03       36.60      8.25 o 
   7   1  11        2.84       -2.46      9.64 o 
   8   1  11       90.82       95.96     19.87 o 
   9   1  11       37.39       73.83     32.81 o 
  -6   2  11        1.08      -10.62     14.04 o 
  -5   2  11        1.61       -7.42     13.16 o 
  -4   2  11       37.52       13.58      9.45 o 
  -3   2  11      210.68      208.75     11.19 o 
  -2   2  11      172.16      176.09      8.60 o 
  -1   2  11      117.87      111.34      7.01 o 
   0   2  11        1.87        1.74      5.69 o 
   1   2  11       82.98       85.61      7.50 o 
   2   2  11      392.80      356.48     11.03 o 
   3   2  11      656.98      653.19     16.10 o 
   4   2  11      683.63      674.11     13.55 o 
   5   2  11      182.13      208.40      9.36 o 
   6   2  11       36.13       38.21      8.37 o 
   7   2  11       34.36       48.73     15.40 o 
   8   2  11       74.47       91.49     17.58 o 
   9   2  11       38.53       30.57     26.98 o 
  -5   3  11       59.27       82.67     13.67 o 
  -4   3  11       87.56       82.21     10.61 o 
  -3   3  11      136.73      124.77      9.33 o 
  -2   3  11       42.94       42.02      7.42 o 
  -1   3  11        1.22        6.54      6.38 o 
   0   3  11       18.49       18.72      5.97 o 
   1   3  11       17.68       17.05      5.53 o 
   2   3  11      229.91      251.12      9.49 o 
   3   3  11      518.73      516.99     11.87 o 
   4   3  11     1088.37     1048.57     17.19 o 
   5   3  11       15.94       13.15      7.19 o 
   6   3  11       34.49       17.80      7.72 o 
   7   3  11       96.69      114.47     15.69 o 
   8   3  11      135.65      116.47     30.73 o 
   9   3  11      114.29       69.57     24.85 o 
  -5   4  11      113.65      106.74     14.63 o 
  -4   4  11      124.19      111.26     11.47 o 
  -3   4  11      295.96      313.52     12.97 o 
  -2   4  11       38.97       33.21      7.62 o 
  -1   4  11       51.14       42.35      8.10 o 
   0   4  11        2.27       -5.65      6.43 o 
   1   4  11       87.17       84.87      6.98 o 
   2   4  11      395.09      405.75     10.46 o 
   3   4  11      278.57      317.53      9.70 o 
   4   4  11      231.72      245.48      9.56 o 
   5   4  11       39.30       29.20     10.06 o 
   6   4  11       37.46       29.10     13.09 o 
   7   4  11      291.40      296.30     32.64 o 
   8   4  11      197.16      206.52     19.56 o 
   9   4  11      179.68      141.33     27.76 o 
  -5   5  11       84.61       89.75     14.94 o 
  -4   5  11      277.08      308.14     22.53 o 
  -3   5  11      305.67      286.58     13.02 o 
  -2   5  11      188.80      179.19     11.64 o 
  -1   5  11       72.10       56.31      9.50 o 
   0   5  11       76.56       83.60      8.95 o 
   1   5  11      354.90      392.62     10.79 o 
   2   5  11      476.72      501.82     12.52 o 
   3   5  11       39.03       51.57      6.56 o 
   4   5  11      116.02      120.33      7.65 o 
   5   5  11       69.74       65.90      7.98 o 
   6   5  11      266.47      294.28     18.20 o 
   7   5  11       72.28       84.52     19.40 o 
   8   5  11      119.13      116.20     17.78 o 
   9   5  11      114.02       80.39     53.53 o 
  -4   6  11      173.12      181.18     18.76 o 
  -3   6  11      133.04      144.50     12.18 o 
  -2   6  11      207.77      223.64     11.87 o 
  -1   6  11       95.24       93.89      8.77 o 
   0   6  11      265.63      270.91     10.64 o 
   1   6  11      416.23      454.31     13.95 o 
   2   6  11      676.28      673.49     12.66 o 
   3   6  11      282.16      299.60      9.58 o 
   4   6  11       33.19       30.58      6.88 o 
   5   6  11       66.67       65.31     13.80 o 
   6   6  11       50.50       55.11     20.51 o 
   7   6  11       41.22       53.75     24.82 o 
   8   6  11      131.35      142.39     20.75 o 
   9   6  11       38.74       46.91     29.03 o 
  -4   7  11       85.35       86.54     14.48 o 
  -3   7  11       52.41       55.98     12.04 o 
  -2   7  11       65.31       59.84     10.98 o 
  -1   7  11       14.29       17.71      8.54 o 
   0   7  11      161.62      188.63     11.90 o 
   1   7  11      611.08      610.72     14.41 o 
   2   7  11     1127.94     1087.27     17.24 o 
   3   7  11      241.81      234.96      9.60 o 
   4   7  11      117.42      122.20      9.33 o 
   5   7  11      165.33      152.34     18.32 o 
   6   7  11       64.25       73.43     15.28 o 
   7   7  11      449.73      505.71     27.15 o 
   8   7  11       44.78       36.81     23.56 o 
  -3   8  11        0.34       -3.41     12.82 o 
  -2   8  11        1.31      -11.22     11.22 o 
  -1   8  11        1.00        0.52      9.97 o 
   0   8  11      186.46      209.68     11.30 o 
   1   8  11      527.36      504.87     14.28 o 
   2   8  11      346.37      325.30     12.71 o 
   3   8  11      235.47      220.53      9.64 o 
   4   8  11      173.92      182.74     13.56 o 
   5   8  11      358.93      371.82     34.25 o 
   6   8  11      181.86      179.20     16.31 o 
   7   8  11      496.41      445.17     27.54 o 
   8   8  11       21.92       -6.52     25.87 o 
  -3   9  11        0.76        8.82     17.28 o 
  -2   9  11        0.58       -8.61     13.28 o 
  -1   9  11       21.98       14.98     11.23 o 
   0   9  11      156.26      143.37     18.17 o 
   1   9  11       14.28       -2.65      9.48 o 
   2   9  11      121.56      138.55     12.19 o 
   3   9  11       70.27       67.36     10.13 o 
   4   9  11      217.17      206.08     19.21 o 
   5   9  11      209.39      211.00     16.46 o 
   6   9  11      122.46      108.17     16.06 o 
   7   9  11      238.83      211.90     18.91 o 
   8   9  11       22.02       59.95     27.77 o 
  -2  10  11       17.53        6.37     16.14 o 
  -1  10  11      110.82       94.61     16.36 o 
   0  10  11       30.20       -0.88     11.71 o 
   1  10  11       50.85       49.93     11.19 o 
   2  10  11       12.07      -10.63     11.65 o 
   3  10  11        6.83       -4.88     16.30 o 
   4  10  11       22.46       14.58     14.46 o 
   5  10  11       65.79       68.77     17.23 o 
   6  10  11      130.67      133.24     17.38 o 
   7  10  11       54.83       43.05     20.60 o 
  -1  11  11      238.64      224.56     21.99 o 
   0  11  11      154.71      136.75     17.18 o 
   1  11  11      158.49      160.92     15.67 o 
   2  11  11        0.96       10.84     16.51 o 
   3  11  11        4.59      -17.42     17.42 o 
   4  11  11        4.21      -26.16     26.32 o 
   5  11  11      155.63      176.41     16.75 o 
   6  11  11       71.78       52.39     23.00 o 
   7  11  11        5.73        1.89     26.50 o 
   0  12  11      182.07      178.59     29.45 o 
   1  12  11      151.79      197.30     22.01 o 
   2  12  11        8.11        4.55     23.98 o 
   3  12  11        3.40       -4.67     20.49 o 
   4  12  11       27.30       48.82     23.05 o 
   5  12  11      159.55      160.98     27.04 o 
   6  12  11       78.04       88.35     29.66 o 
  -2 -10  12       20.89       -5.95     18.20 o 
  -1 -10  12        2.53       -9.31     18.87 o 
   0 -10  12       17.33       27.47     36.39 o 
   1 -10  12      106.96      110.75     16.67 o 
   2 -10  12      172.65      182.37     26.29 o 
  -3  -9  12      166.26      176.48     20.44 o 
  -2  -9  12       21.59       14.98     18.53 o 
  -1  -9  12        0.87      -14.82     14.82 o 
   0  -9  12       23.99       22.08     20.61 o 
   1  -9  12       84.76       75.50     14.97 o 
   2  -9  12      200.10      175.81     16.60 o 
   3  -9  12      148.13      161.12     17.45 o 
  -4  -8  12      259.63      274.27     24.73 o 
  -3  -8  12      223.61      254.26     17.34 o 
  -2  -8  12      123.51      123.81     15.65 o 
  -1  -8  12        2.81      -14.06     14.06 o 
   0  -8  12       11.91       23.31     11.85 o 
   1  -8  12       87.43       98.02     12.94 o 
   2  -8  12      137.50      142.88     14.84 o 
   3  -8  12       93.44      125.11     15.27 o 
   4  -8  12       23.25       -3.96     24.04 o 
  -4  -7  12      323.27      355.04     20.10 o 
  -3  -7  12      181.67      179.01     14.70 o 
  -2  -7  12      139.18      136.64     11.64 o 
  -1  -7  12        1.81       -9.61      9.61 o 
   0  -7  12      119.07      127.74     12.42 o 
   1  -7  12      184.53      205.76     13.25 o 
   2  -7  12      109.74      127.65     12.64 o 
   3  -7  12      112.92       80.58     13.85 o 
   4  -7  12       11.03        4.18     13.58 o 
   5  -7  12        6.55       -0.87     21.23 o 
  -5  -6  12      230.94      226.27     23.15 o 
  -4  -6  12      185.51      192.56     16.06 o 
  -3  -6  12       75.70      101.42     11.34 o 
  -2  -6  12       56.89       68.51     10.83 o 
  -1  -6  12       25.49       18.67      8.60 o 
   0  -6  12      315.09      297.82     11.74 o 
   1  -6  12      287.02      316.17     15.25 o 
   2  -6  12      297.07      298.17     14.80 o 
   3  -6  12      137.27      133.13     12.62 o 
   4  -6  12        7.13       21.99     12.66 o 
   5  -6  12        1.34        2.49     13.33 o 
   6  -6  12       67.45      123.94     21.35 o 
  -5  -5  12      135.54      155.45     19.76 o 
  -4  -5  12       81.62       67.83     13.20 o 
  -3  -5  12        9.16       -0.52     11.56 o 
  -2  -5  12       24.81       19.94     10.03 o 
  -1  -5  12       43.02       42.73      8.42 o 
   0  -5  12      456.11      465.90     13.30 o 
   1  -5  12      479.93      452.82     18.32 o 
   2  -5  12      282.88      252.59     10.87 o 
   3  -5  12       97.39      108.71     10.93 o 
   4  -5  12       22.39       -2.78     15.01 o 
   5  -5  12        3.20       10.07     14.07 o 
   6  -5  12      294.92      279.10     18.56 o 
  -5  -4  12       90.94      102.50     20.49 o 
  -4  -4  12       56.68       60.74     12.87 o 
  -3  -4  12        8.54       24.66     10.17 o 
  -2  -4  12       12.50       20.35      9.07 o 
  -1  -4  12       81.47       85.24      8.53 o 
   0  -4  12      234.79      221.48     10.18 o 
   1  -4  12      269.46      274.99     10.98 o 
   2  -4  12       83.24       72.06      8.19 o 
   3  -4  12       47.79       51.30     11.86 o 
   4  -4  12       31.85       36.79     10.43 o 
   5  -4  12      227.74      232.21     17.15 o 
   6  -4  12      210.86      193.61     17.28 o 
   7  -4  12       54.88       72.62     20.07 o 
  -5  -3  12      107.79      110.98     17.02 o 
  -4  -3  12      188.81      161.13     15.58 o 
  -3  -3  12       30.98       51.39     10.05 o 
  -2  -3  12        1.37       -3.37      8.53 o 
  -1  -3  12       32.35       27.70      7.92 o 
   0  -3  12        1.53        3.17      7.32 o 
   1  -3  12      446.66      436.70     12.61 o 
   2  -3  12       14.25       -0.95      7.36 o 
   3  -3  12        0.23        0.95      7.44 o 
   4  -3  12       35.37       38.74      8.29 o 
   5  -3  12      194.42      218.49     13.62 o 
   6  -3  12      228.68      226.98     15.64 o 
   7  -3  12      126.16      145.48     33.55 o 
  -5  -2  12      179.84      199.72     19.97 o 
  -4  -2  12      253.84      258.65     17.58 o 
  -3  -2  12        6.51        1.24     10.83 o 
  -2  -2  12       72.79       76.53      9.07 o 
  -1  -2  12       33.12       33.15      7.79 o 
   0  -2  12      144.18      136.18      8.66 o 
   1  -2  12      356.91      333.72     11.54 o 
   2  -2  12       45.65       41.29      7.46 o 
   3  -2  12        1.40        0.98      7.29 o 
   4  -2  12       24.59       21.62      9.05 o 
   5  -2  12      167.65      178.34     10.78 o 
   6  -2  12      223.92      200.99     13.22 o 
   7  -2  12      106.58      141.86     25.56 o 
  -5  -1  12      107.83      143.73     18.51 o 
  -4  -1  12       69.80      102.50     15.41 o 
  -3  -1  12       79.81       96.63     11.34 o 
  -2  -1  12      405.72      397.89     18.03 o 
  -1  -1  12      521.42      519.06     15.32 o 
   0  -1  12      252.56      238.64     12.73 o 
   1  -1  12        1.73       -2.63      6.86 o 
   2  -1  12        3.95       -1.41      6.90 o 
   3  -1  12      146.08      162.73      9.20 o 
   4  -1  12      378.04      398.87     12.96 o 
   5  -1  12      113.93      108.84      9.43 o 
   6  -1  12      131.72      119.44     10.62 o 
   7  -1  12       46.42       49.31     15.51 o 
   8  -1  12        1.23       -3.12     31.47 o 
  -5   0  12       46.63       41.04     13.96 o 
  -4   0  12        8.06       23.78     14.00 o 
  -3   0  12      149.10      132.91     11.33 o 
  -2   0  12      427.15      448.70     19.52 o 
  -1   0  12      874.92      842.31     17.32 o 
   0   0  12      353.03      351.90     12.14 o 
   1   0  12      120.27      139.39      8.95 o 
   2   0  12      165.59      189.29      9.53 o 
   3   0  12      479.65      493.60     15.44 o 
   4   0  12      560.96      541.56     14.07 o 
   5   0  12      210.66      242.92     14.77 o 
   6   0  12      136.12      136.14     10.92 o 
   7   0  12       19.86        3.69     18.03 o 
   8   0  12        0.14      -16.20     16.20 o 
  -5   1  12       32.55       13.98     12.67 o 
  -4   1  12       18.70       18.38     11.74 o 
  -3   1  12       56.03       33.96     12.09 o 
  -2   1  12      167.81      165.03     11.23 o 
  -1   1  12     1328.14     1285.54     22.70 o 
   0   1  12      579.73      571.06     14.30 o 
   1   1  12      263.62      287.70     12.89 o 
   2   1  12      173.14      193.72     11.93 o 
   3   1  12       78.93       75.06      8.36 o 
   4   1  12      769.40      774.27     16.47 o 
   5   1  12      513.46      508.21     14.43 o 
   6   1  12      153.26      145.01     12.82 o 
   7   1  12        6.11      -11.02     11.02 o 
   8   1  12       28.08       19.05     38.40 o 
  -5   2  12        0.12      -13.02     13.02 o 
  -4   2  12       10.28        2.75     10.83 o 
  -3   2  12       70.87       47.28      9.87 o 
  -2   2  12      213.22      233.69     10.13 o 
  -1   2  12      635.70      590.49     16.25 o 
   0   2  12      129.48      159.34     11.90 o 
   1   2  12      105.54       89.86      8.17 o 
   2   2  12       63.15       63.82      7.87 o 
   3   2  12       30.86       39.40      7.72 o 
   4   2  12      672.02      638.08     15.20 o 
   5   2  12      265.36      251.06     10.56 o 
   6   2  12       81.76       84.38      9.42 o 
   7   2  12       34.02       33.11     25.59 o 
   8   2  12       35.64       27.78     18.50 o 
  -5   3  12        0.82       -1.96     14.27 o 
  -4   3  12       81.21       59.66     12.27 o 
  -3   3  12      129.68      132.91     12.05 o 
  -2   3  12      247.28      254.23     12.45 o 
  -1   3  12       64.25       79.85      9.00 o 
   0   3  12        9.15       10.95      7.89 o 
   1   3  12       38.58       33.30      8.17 o 
   2   3  12       34.35       32.77      7.79 o 
   3   3  12       25.30       28.76      7.58 o 
   4   3  12      289.22      298.71     10.91 o 
   5   3  12       27.35       15.18      8.14 o 
   6   3  12       28.26       13.93      9.73 o 
   7   3  12        7.83        1.14     15.82 o 
   8   3  12       18.05      -10.86     27.24 o 
  -4   4  12      204.89      203.84     16.34 o 
  -3   4  12      202.19      185.92     11.99 o 
  -2   4  12      287.73      282.55     15.21 o 
  -1   4  12       67.75       81.56      9.66 o 
   0   4  12       69.77       72.59      8.00 o 
   1   4  12        0.21       -2.39      8.15 o 
   2   4  12       43.09       37.59      8.20 o 
   3   4  12      252.59      244.42      9.73 o 
   4   4  12       58.94       54.90      7.73 o 
   5   4  12       38.12       40.23      8.22 o 
   6   4  12       24.73       40.79     14.70 o 
   7   4  12       13.72       23.25     15.37 o 
   8   4  12       21.96        1.34     35.58 o 
  -4   5  12      202.82      195.75     15.61 o 
  -3   5  12      175.13      168.94     17.34 o 
  -2   5  12      450.60      461.93     15.06 o 
  -1   5  12      180.85      179.86     10.00 o 
   0   5  12      156.99      146.51     11.03 o 
   1   5  12        8.02        4.68      7.62 o 
   2   5  12      521.26      496.21     14.90 o 
   3   5  12      293.01      273.91     10.98 o 
   4   5  12      125.15      134.14      8.91 o 
   5   5  12        9.87        8.51      8.87 o 
   6   5  12        5.39       -5.43     14.06 o 
   7   5  12       83.04       44.60     16.67 o 
   8   5  12       16.27       -4.79     22.27 o 
  -4   6  12       88.76      106.78     15.45 o 
  -3   6  12      159.58      141.13     13.18 o 
  -2   6  12      322.19      323.65     14.47 o 
  -1   6  12      138.14      141.66     10.92 o 
   0   6  12      171.63      171.73     10.04 o 
   1   6  12      161.83      159.57     10.30 o 
   2   6  12      765.97      720.77     14.71 o 
   3   6  12      379.32      375.02     11.94 o 
   4   6  12      168.90      184.68     11.94 o 
   5   6  12       62.79       57.52     13.89 o 
   6   6  12       16.44       31.02     18.67 o 
   7   6  12       79.54       66.32     17.16 o 
   8   6  12       99.06       70.52     19.55 o 
  -3   7  12      115.03       99.85     14.10 o 
  -2   7  12       40.57       34.45     11.60 o 
  -1   7  12       18.08       16.02     10.20 o 
   0   7  12       47.60       43.10      9.28 o 
   1   7  12      257.51      282.32     12.04 o 
   2   7  12      634.34      612.42     15.25 o 
   3   7  12      378.12      373.37     11.63 o 
   4   7  12      145.49      137.55     11.31 o 
   5   7  12       91.43       95.43     14.78 o 
   6   7  12       16.97       -1.11     22.20 o 
   7   7  12      214.66      244.21     23.75 o 
   8   7  12      139.10      139.88     30.71 o 
  -2   8  12       12.15       16.54     12.98 o 
  -1   8  12        3.71        1.31     11.08 o 
   0   8  12        0.70      -10.62     10.62 o 
   1   8  12      354.65      370.87     14.29 o 
   2   8  12      144.06      145.70     14.57 o 
   3   8  12      160.36      195.51      9.88 o 
   4   8  12       34.14       11.91     11.95 o 
   5   8  12       63.20       36.92     16.31 o 
   6   8  12       87.42       77.36     19.61 o 
   7   8  12      180.67      160.40     22.61 o 
   8   8  12      198.81      214.13     32.39 o 
  -2   9  12        0.09        1.57     14.50 o 
  -1   9  12        1.87        4.04     13.35 o 
   0   9  12       16.70        3.68     11.57 o 
   1   9  12       86.62       99.69     17.43 o 
   2   9  12       23.80       19.87     11.11 o 
   3   9  12      113.43       81.13     12.91 o 
   4   9  12        2.10      -14.47     17.92 o 
   5   9  12       80.84       56.60     14.89 o 
   6   9  12       78.84       83.82     42.28 o 
   7   9  12      132.86      103.38     22.41 o 
  -1  10  12       17.84      -14.83     20.75 o 
   0  10  12       34.49       22.85     14.46 o 
   1  10  12      116.53       91.54     14.35 o 
   2  10  12      180.83      187.30     15.38 o 
   3  10  12       36.62       13.23     17.36 o 
   4  10  12        2.74        8.17     18.61 o 
   5  10  12       10.27        9.36     15.52 o 
   6  10  12       68.70       74.00     17.93 o 
   0  11  12      194.88      215.88     22.45 o 
   1  11  12      252.49      265.53     17.72 o 
   2  11  12      176.68      207.62     21.74 o 
   3  11  12       97.19       55.14     30.09 o 
   4  11  12        6.43      -15.23     21.14 o 
   5  11  12       28.20       17.34     26.48 o 
   6  11  12       60.11       87.08     30.50 o 
   3  12  12       70.68       71.71     26.69 o 
   4  12  12       85.29       55.74     35.55 o 
  -1  -9  13       65.12       84.34     20.93 o 
   0  -9  13        1.25       14.92     18.62 o 
   1  -9  13        5.22       20.17     24.78 o 
  -2  -8  13      191.32      174.47     19.93 o 
  -1  -8  13       96.63      121.75     18.85 o 
   0  -8  13       19.28      -16.98     17.01 o 
   1  -8  13       98.46      109.39     42.39 o 
   2  -8  13       97.54       80.86     32.15 o 
   3  -8  13       72.87       76.20     16.32 o 
  -3  -7  13      231.95      244.16     28.20 o 
  -2  -7  13      243.98      258.90     17.56 o 
  -1  -7  13       46.24       46.43     16.28 o 
   0  -7  13      105.58       97.53     13.75 o 
   1  -7  13      339.51      346.53     19.69 o 
   2  -7  13      138.83      150.45     15.68 o 
   3  -7  13      167.88      161.16     21.67 o 
   4  -7  13      126.58      125.25     16.75 o 
  -4  -6  13      156.84      141.98     16.62 o 
  -3  -6  13      185.62      182.51     16.62 o 
  -2  -6  13       79.12       91.11     13.33 o 
  -1  -6  13       47.09       34.25     12.49 o 
   0  -6  13      160.49      154.87     12.00 o 
   1  -6  13      228.61      223.48     14.65 o 
   2  -6  13      324.46      318.51     16.52 o 
   3  -6  13      348.31      340.73     25.79 o 
   4  -6  13      162.93      159.14     16.87 o 
   5  -6  13       26.40       21.37     15.74 o 
  -4  -5  13       92.79      103.94     24.40 o 
  -3  -5  13       29.53       44.48     13.92 o 
  -2  -5  13       16.22       26.67     13.40 o 
  -1  -5  13       25.21       17.63     10.17 o 
   0  -5  13       44.38       14.55     10.09 o 
   1  -5  13      220.17      220.05     16.66 o 
   2  -5  13      468.21      466.75     18.07 o 
   3  -5  13      150.88      156.45     13.69 o 
   4  -5  13       83.29       95.95     14.23 o 
   5  -5  13        2.65        9.10     14.14 o 
  -4  -4  13       80.68       86.33     18.29 o 
  -3  -4  13        3.95       -6.67     18.19 o 
  -2  -4  13        2.89        6.05     11.77 o 
  -1  -4  13        2.65        4.26     10.07 o 
   0  -4  13       16.30       25.70      8.87 o 
   1  -4  13      189.64      182.63     12.63 o 
   2  -4  13      263.06      283.73     13.16 o 
   3  -4  13       27.00       13.35     11.56 o 
   4  -4  13       10.56       -0.47     13.60 o 
   5  -4  13       33.81       35.14     13.88 o 
   6  -4  13      116.77       95.56     16.41 o 
  -4  -3  13      120.06      116.18     18.41 o 
  -3  -3  13       45.54       54.77     14.24 o 
  -2  -3  13        6.07       13.58     12.08 o 
  -1  -3  13       23.42       19.57      8.75 o 
   0  -3  13       31.97       37.49      8.46 o 
   1  -3  13      264.00      259.24     11.31 o 
   2  -3  13      176.48      181.72     10.26 o 
   3  -3  13       11.60        1.64      9.78 o 
   4  -3  13        9.87       -2.29     10.10 o 
   5  -3  13        6.67       -8.79     17.06 o 
   6  -3  13       40.33       18.62     14.54 o 
  -4  -2  13      208.76      216.55     28.40 o 
  -3  -2  13      109.02       80.05     21.30 o 
  -2  -2  13       35.11       31.07     10.68 o 
  -1  -2  13      159.50      170.69     13.12 o 
   0  -2  13      258.86      305.58     12.21 o 
   1  -2  13      596.94      567.32     15.01 o 
   2  -2  13       39.60       28.62      8.63 o 
   3  -2  13        6.21       -8.12      8.12 o 
   4  -2  13        1.91       -2.71      9.84 o 
   5  -2  13       34.29       27.40     11.35 o 
   6  -2  13       72.31       66.99     13.56 o 
   7  -2  13      162.47      171.84     22.60 o 
  -4  -1  13      159.52      215.30     19.95 o 
  -3  -1  13       89.64       84.20     14.94 o 
  -2  -1  13       46.64       48.39     11.78 o 
  -1  -1  13      229.32      259.93     15.63 o 
   0  -1  13      865.59      828.84     17.54 o 
   1  -1  13      263.04      264.39     11.19 o 
   2  -1  13       94.72      110.67      9.36 o 
   3  -1  13        1.00       -6.53      8.19 o 
   4  -1  13       44.72       61.59      9.21 o 
   5  -1  13      237.92      256.03     13.51 o 
   6  -1  13      125.27      134.56     13.31 o 
   7  -1  13       96.44       93.25     16.97 o 
  -4   0  13       65.92      122.36     22.40 o 
  -3   0  13       18.63       -4.52     13.86 o 
  -2   0  13        0.41        6.02     11.49 o 
  -1   0  13      240.76      249.11     14.57 o 
   0   0  13      275.33      283.65     12.65 o 
   1   0  13      324.77      365.77     14.11 o 
   2   0  13      236.88      227.81     10.94 o 
   3   0  13        8.53        4.56      9.40 o 
   4   0  13      166.02      157.30     11.84 o 
   5   0  13      275.52      295.56     13.02 o 
   6   0  13      201.77      228.31     14.43 o 
   7   0  13      126.05      132.02     14.75 o 
  -4   1  13        3.02        5.12     17.06 o 
  -3   1  13        3.64       -2.32     12.56 o 
  -2   1  13        1.30       11.89     11.90 o 
  -1   1  13       50.75       32.75      9.89 o 
   0   1  13       87.49       89.35      9.55 o 
   1   1  13      119.50      112.40     13.15 o 
   2   1  13      181.47      171.27     10.10 o 
   3   1  13      137.93      128.46      9.70 o 
   4   1  13      203.62      215.69     11.21 o 
   5   1  13      335.27      375.02     14.09 o 
   6   1  13      232.04      234.87     12.73 o 
   7   1  13      100.02       97.90     15.60 o 
  -4   2  13        0.79       19.95     18.21 o 
  -3   2  13        3.35        9.32     14.09 o 
  -2   2  13       38.75       12.44     12.19 o 
  -1   2  13      101.49       99.39     11.20 o 
   0   2  13        7.94        8.79      8.96 o 
   1   2  13        7.43        1.33      8.35 o 
   2   2  13      104.46       93.56     15.55 o 
   3   2  13      153.64      169.85     10.39 o 
   4   2  13      284.54      273.87     12.28 o 
   5   2  13      271.94      271.90     20.43 o 
   6   2  13      172.28      169.19     12.06 o 
   7   2  13       77.39       61.15     16.79 o 
   8   2  13       29.86       -6.88     26.62 o 
  -4   3  13       53.55       58.80     14.86 o 
  -3   3  13       44.54       33.94     15.48 o 
  -2   3  13      297.08      271.16     16.98 o 
  -1   3  13      150.17      158.59     13.74 o 
   0   3  13      142.37      137.61     10.99 o 
   1   3  13        0.24       -8.37      8.37 o 
   2   3  13        0.18        2.53      8.12 o 
   3   3  13       45.58       44.76      8.87 o 
   4   3  13      258.37      250.15     12.22 o 
   5   3  13      348.73      344.95     14.18 o 
   6   3  13      121.97      105.10     12.97 o 
   7   3  13       10.54       14.12     17.64 o 
   8   3  13       36.57       43.57     32.18 o 
  -4   4  13       86.18       79.13     17.97 o 
  -3   4  13      134.80      141.18     16.03 o 
  -2   4  13      403.04      373.20     20.08 o 
  -1   4  13      415.64      432.72     19.17 o 
   0   4  13      358.78      327.35     14.83 o 
   1   4  13        0.18       -9.24      9.24 o 
   2   4  13        0.16       -8.76      8.76 o 
   3   4  13      101.77      130.33     10.32 o 
   4   4  13      216.76      207.10     10.26 o 
   5   4  13      301.96      288.86     12.34 o 
   6   4  13        0.23      -14.46     14.46 o 
   7   4  13        0.12       -3.54     36.70 o 
   8   4  13       80.69       86.38     27.71 o 
  -3   5  13      174.18      156.56     15.99 o 
  -2   5  13      369.47      348.46     15.31 o 
  -1   5  13      442.43      476.35     20.91 o 
   0   5  13      262.44      272.95     24.41 o 
   1   5  13       63.27       49.06     12.66 o 
   2   5  13      126.35      128.08     10.91 o 
   3   5  13      164.64      164.97     11.11 o 
   4   5  13      137.78      152.54     10.15 o 
   5   5  13       84.84       67.16     11.54 o 
   6   5  13        9.19        3.48     24.23 o 
   7   5  13       45.03       16.30     17.99 o 
   8   5  13       31.26        7.78     27.98 o 
  -3   6  13      127.09      139.25     14.77 o 
  -2   6  13      157.19      142.62     13.33 o 
  -1   6  13      233.91      247.30     13.00 o 
   0   6  13      120.25      135.39     11.55 o 
   1   6  13       93.37       80.33     11.81 o 
   2   6  13      165.05      168.21     12.81 o 
   3   6  13      253.16      257.91     11.80 o 
   4   6  13      224.82      240.57     11.42 o 
   5   6  13       72.33       78.43     20.55 o 
   6   6  13       52.76       71.41     15.58 o 
   7   6  13        0.22       17.65     18.10 o 
  -2   7  13       48.81       58.46     14.37 o 
  -1   7  13       72.11       68.87     12.65 o 
   0   7  13        1.02        1.06     10.83 o 
   1   7  13       22.74       13.30     12.51 o 
   2   7  13      165.34      198.89     25.13 o 
   3   7  13      451.19      417.25     14.45 o 
   4   7  13      222.26      243.58     14.39 o 
   5   7  13      101.26      104.66     16.05 o 
   6   7  13       25.08      -13.65     16.21 o 
   7   7  13        1.54      -18.95     18.95 o 
  -1   8  13       10.54       19.41     13.49 o 
   0   8  13       19.83       -1.50     11.41 o 
   1   8  13       49.88       42.28     15.88 o 
   2   8  13      104.19      103.78     11.64 o 
   3   8  13      219.04      200.79     22.35 o 
   4   8  13       38.30       43.67     16.10 o 
   5   8  13       29.66       14.28     16.39 o 
   6   8  13       45.05       20.36     17.61 o 
   7   8  13       33.71       39.22     20.25 o 
  -1   9  13        3.67      -15.78     15.78 o 
   0   9  13        6.91       11.97     19.92 o 
   1   9  13       44.08       30.83     17.70 o 
   2   9  13       13.43       21.83     12.65 o 
   3   9  13       63.64       33.23     17.02 o 
   4   9  13        0.94      -22.45     27.55 o 
   5   9  13       23.14        4.61     17.22 o 
   6   9  13       13.77       -0.46     31.33 o 
   1  10  13       21.56       10.57     15.05 o 
   2  10  13       84.39       78.30     19.77 o 
   3  10  13       31.07       43.24     18.22 o 
   4  10  13       17.03       -1.49     20.61 o 
   5  10  13        0.42        1.89     26.54 o 
   3  11  13       63.28       -2.31     28.82 o 
  -1  -7  14       86.39      127.52     40.60 o 
   0  -7  14       21.29       17.83     20.40 o 
   1  -7  14       21.97       28.68     15.30 o 
   2  -7  14       55.47       61.25     16.30 o 
   3  -7  14       66.27       49.43     21.88 o 
  -2  -6  14      142.28      155.08     17.48 o 
  -1  -6  14       74.64       96.77     18.79 o 
   0  -6  14       78.65       50.26     15.16 o 
   1  -6  14       26.59       43.08     14.85 o 
   2  -6  14      127.89      119.53     18.60 o 
   3  -6  14      206.63      199.35     18.08 o 
   4  -6  14       85.50       61.44     23.98 o 
  -3  -5  14       50.31       36.66     27.01 o 
  -2  -5  14       66.92       68.01     15.34 o 
  -1  -5  14       33.33       17.66     13.70 o 
   0  -5  14       56.12       58.62     13.45 o 
   1  -5  14       47.64       42.11     18.62 o 
   2  -5  14      341.20      331.44     20.21 o 
   3  -5  14      165.28      140.51     15.78 o 
   4  -5  14      115.02      118.70     17.57 o 
  -3  -4  14       81.45       40.29     17.78 o 
  -2  -4  14       43.66       30.75     14.75 o 
  -1  -4  14       17.24       30.69     11.69 o 
   0  -4  14       33.29        8.86     16.62 o 
   1  -4  14       71.02       62.28     16.90 o 
   2  -4  14      212.19      201.40     12.99 o 
   3  -4  14      150.28      187.62     19.23 o 
   4  -4  14      103.04      112.20     15.38 o 
   5  -4  14       21.59       34.19     15.39 o 
  -3  -3  14      200.84      204.62     19.82 o 
  -2  -3  14       65.71       59.29     14.24 o 
  -1  -3  14       50.41       24.44     11.70 o 
   0  -3  14       10.30        0.07     10.79 o 
   1  -3  14       62.76       58.93     19.75 o 
   2  -3  14      216.04      210.51     13.20 o 
   3  -3  14      139.70      148.53     12.69 o 
   4  -3  14       42.18       18.25     15.56 o 
   5  -3  14       17.91       16.77     14.65 o 
   6  -3  14        5.07       17.20     20.11 o 
  -3  -2  14      247.31      252.66     30.40 o 
  -2  -2  14       44.12       49.03     15.72 o 
  -1  -2  14       77.64       78.55     11.74 o 
   0  -2  14       18.47        7.64     10.36 o 
   1  -2  14      521.30      513.10     17.21 o 
   2  -2  14      245.27      258.66     13.68 o 
   3  -2  14      108.88      144.39     12.51 o 
   4  -2  14        6.84       15.97     11.20 o 
   5  -2  14       20.51        8.55     13.11 o 
   6  -2  14       37.99       27.51     23.98 o 
  -3  -1  14       72.02       65.14     17.68 o 
  -2  -1  14       39.60       24.11     13.95 o 
  -1  -1  14      117.49      112.77     21.47 o 
   0  -1  14      374.71      342.60     15.45 o 
   1  -1  14      643.57      627.60     18.43 o 
   2  -1  14      231.43      279.96     14.34 o 
   3  -1  14       81.10      109.34     11.74 o 
   4  -1  14        4.34       -1.32     11.13 o 
   5  -1  14       83.92       77.24     12.55 o 
   6  -1  14       48.51       20.01     14.43 o 
  -3   0  14       15.70       18.63     26.19 o 
  -2   0  14       44.34       62.65     14.19 o 
  -1   0  14      138.92      106.55     13.56 o 
   0   0  14      414.99      376.42     15.69 o 
   1   0  14      241.61      289.42     14.15 o 
   2   0  14      224.11      226.75     12.96 o 
   3   0  14       94.97       89.80     11.53 o 
   4   0  14       63.55       39.68     11.42 o 
   5   0  14       70.17       72.09     12.49 o 
   6   0  14       73.29       88.69     14.17 o 
   7   0  14      187.97      222.99     45.33 o 
  -3   1  14        0.64       -3.08     17.07 o 
  -2   1  14        0.12      -10.72     13.93 o 
  -1   1  14       35.34       34.69     12.44 o 
   0   1  14      249.20      221.33     13.51 o 
   1   1  14      117.93      101.85     11.80 o 
   2   1  14      110.97      107.95     10.35 o 
   3   1  14       40.27       36.58     10.54 o 
   4   1  14       77.80       81.38     11.77 o 
   5   1  14       97.95       98.03     12.93 o 
   6   1  14      213.84      241.54     15.61 o 
   7   1  14      134.59      130.30     17.73 o 
  -3   2  14        0.11      -15.41     15.41 o 
  -2   2  14       10.30       -1.58     14.70 o 
  -1   2  14       30.83       10.96     12.60 o 
   0   2  14      225.17      222.19     14.89 o 
   1   2  14       45.22       40.60     13.02 o 
   2   2  14       26.77       30.60     12.17 o 
   3   2  14        3.87       16.49      9.43 o 
   4   2  14       23.39       13.84     18.11 o 
   5   2  14      149.07      121.94     23.78 o 
   6   2  14      275.72      272.96     18.27 o 
   7   2  14       42.43       40.41     26.07 o 
  -3   3  14       17.07       16.12     25.01 o 
  -2   3  14        6.62      -19.41     19.41 o 
  -1   3  14       91.74       80.77     14.56 o 
   0   3  14       84.29       76.78     13.45 o 
   1   3  14       71.62       84.36     12.24 o 
   2   3  14       37.34       31.21     10.33 o 
   3   3  14       17.21       -4.97      9.57 o 
   4   3  14       40.26       51.59     10.22 o 
   5   3  14      136.17      129.60     12.20 o 
   6   3  14      260.77      233.65     16.76 o 
   7   3  14        9.29        5.28     18.02 o 
  -3   4  14       55.26       80.96     47.96 o 
  -2   4  14       92.09      104.62     17.55 o 
  -1   4  14       90.57       71.36     15.43 o 
   0   4  14      162.86      188.06     15.45 o 
   1   4  14      184.41      163.06     14.59 o 
   2   4  14       41.61       36.71     12.03 o 
   3   4  14       93.99       73.64     10.91 o 
   4   4  14      103.98       87.97     11.30 o 
   5   4  14      177.50      161.54     16.70 o 
   6   4  14      116.98      105.63     17.98 o 
   7   4  14        0.08        6.97     20.92 o 
  -2   5  14       99.23       83.03     21.48 o 
  -1   5  14      216.41      195.83     18.74 o 
   0   5  14      247.14      235.32     37.78 o 
   1   5  14      157.31      149.70     14.86 o 
   2   5  14       89.51       96.26     14.12 o 
   3   5  14      313.33      313.71     14.17 o 
   4   5  14      202.70      201.16     14.15 o 
   5   5  14      279.43      295.03     16.60 o 
   6   5  14       27.35       32.09     16.93 o 
   7   5  14       64.69      104.47     20.11 o 
  -2   6  14       92.39       97.33     21.06 o 
  -1   6  14      180.62      216.45     19.54 o 
   0   6  14      181.14      172.94     17.63 o 
   1   6  14       45.72       49.07     19.89 o 
   2   6  14       33.18       41.24     14.06 o 
   3   6  14      292.91      294.82     16.43 o 
   4   6  14      307.15      325.39     19.55 o 
   5   6  14      254.20      305.00     22.47 o 
   6   6  14      114.45      108.79     19.16 o 
   7   6  14       61.94       81.83     29.87 o 
  -1   7  14       75.33       81.58     30.78 o 
   0   7  14       37.93       31.50     17.07 o 
   1   7  14        5.19        8.02     14.93 o 
   2   7  14       24.55       10.31     15.17 o 
   3   7  14      178.43      174.84     17.05 o 
   4   7  14      205.95      201.55     15.22 o 
   5   7  14      159.73      128.60     19.50 o 
   6   7  14       55.50       34.32     18.16 o 
   0   8  14        0.39        3.35     18.45 o 
   1   8  14        0.18      -17.41     17.41 o 
   2   8  14       35.72        9.39     27.54 o 
   3   8  14       40.99       20.46     17.29 o 
   4   8  14       99.90       97.86     20.26 o 
   5   8  14       22.40       35.82     28.48 o 
   6   8  14       17.90      -11.78     27.13 o 
   1   9  14       33.85       61.54     19.15 o 
   2   9  14        3.65      -12.28     17.75 o 
   3   9  14       63.04       51.27     30.08 o 
   4   9  14       41.54       25.94     31.08 o 
   5   9  14        7.59       23.47     52.08 o 
   0  -6  15       20.55      -20.40     21.25 o 
   1  -6  15       14.68        5.86     19.26 o 
  -1  -5  15       15.49       19.19     16.66 o 
   0  -5  15        2.03       -2.25     13.84 o 
   1  -5  15        0.41        4.17     17.79 o 
   2  -5  15       14.58        0.32     15.50 o 
   3  -5  15       90.66       62.62     24.43 o 
  -2  -4  15       61.57       63.53     16.56 o 
  -1  -4  15       55.81       79.90     16.36 o 
   0  -4  15        0.14       -0.76     13.70 o 
   1  -4  15        3.02       -1.64     20.22 o 
   2  -4  15        8.13        6.97     13.16 o 
   3  -4  15      102.84      101.76     18.38 o 
   4  -4  15       25.47        0.79     23.09 o 
  -2  -3  15      169.49      191.14     20.57 o 
  -1  -3  15      142.47      158.91     15.16 o 
   0  -3  15       15.60        0.25     13.31 o 
   1  -3  15       14.65       12.94     15.82 o 
   2  -3  15       70.07       69.00     14.36 o 
   3  -3  15      178.76      190.72     19.31 o 
   4  -3  15       15.65        3.76     15.35 o 
  -2  -2  15      151.01      170.71     19.51 o 
  -1  -2  15      109.49      113.07     14.87 o 
   0  -2  15       19.86       -6.12     12.71 o 
   1  -2  15      169.12      156.61     25.50 o 
   2  -2  15      329.70      337.27     18.19 o 
   3  -2  15      275.20      286.51     17.27 o 
   4  -2  15       43.16       42.21     14.63 o 
   5  -2  15        3.70       25.50     15.27 o 
  -2  -1  15       64.40       59.84     18.28 o 
  -1  -1  15       25.41       26.51     14.88 o 
   0  -1  15      115.70      109.99     21.47 o 
   1  -1  15      301.23      268.07     16.85 o 
   2  -1  15      308.00      334.90     18.06 o 
   3  -1  15      246.36      272.26     24.47 o 
   4  -1  15       70.39       76.19     17.48 o 
   5  -1  15       19.75      -13.80     18.58 o 
  -2   0  15       10.81       16.93     28.83 o 
  -1   0  15        2.52       -7.31     14.14 o 
   0   0  15      117.45      144.57     20.01 o 
   1   0  15      105.88       97.40     13.31 o 
   2   0  15      329.82      365.45     16.74 o 
   3   0  15       78.49       81.91     12.87 o 
   4   0  15      112.07      109.12     15.00 o 
   5   0  15       20.18      -14.73     28.18 o 
   6   0  15       24.37       43.69     20.44 o 
  -2   1  15        0.97       -0.48     18.31 o 
  -1   1  15        0.19        4.42     14.70 o 
   0   1  15       81.61       69.38     14.57 o 
   1   1  15      113.32      118.02     13.27 o 
   2   1  15      193.97      173.00     19.47 o 
   3   1  15       23.40       18.65     11.89 o 
   4   1  15       27.05        8.37     12.18 o 
   5   1  15        2.60       -5.41     14.51 o 
   6   1  15      107.65       78.47     16.73 o 
  -2   2  15       22.68       16.24     16.27 o 
  -1   2  15       45.49       18.07     28.40 o 
   0   2  15      120.13      104.59     15.95 o 
   1   2  15       75.74       74.61     13.97 o 
   2   2  15       82.13       99.69     13.71 o 
   3   2  15       13.28       28.25     12.25 o 
   4   2  15        0.18       -7.96     18.51 o 
   5   2  15        2.27       -3.32     13.20 o 
   6   2  15      104.84       64.16     19.98 o 
  -2   3  15      123.07       99.97     21.13 o 
  -1   3  15      121.83       88.87     17.08 o 
   0   3  15      150.96      146.45     17.28 o 
   1   3  15      123.57      109.16     15.49 o 
   2   3  15       49.59       28.01     12.94 o 
   3   3  15       15.71        7.39     13.36 o 
   4   3  15        0.82       -2.36     12.72 o 
   5   3  15       19.77      -13.01     13.61 o 
   6   3  15       92.49       83.91     24.02 o 
  -1   4  15       95.99      127.48     23.00 o 
   0   4  15      315.27      344.41     21.74 o 
   1   4  15      238.47      278.00     30.32 o 
   2   4  15       21.15       24.10     13.76 o 
   3   4  15       10.04       16.76     13.18 o 
   4   4  15       14.23       13.67     13.42 o 
   5   4  15      126.08      153.68     22.56 o 
   6   4  15      123.32      133.11     39.65 o 
  -1   5  15       64.00       30.61     24.07 o 
   0   5  15      293.60      312.79     20.30 o 
   1   5  15      197.60      190.07     22.64 o 
   2   5  15       22.22       12.73     14.86 o 
   3   5  15       71.68       50.79     16.06 o 
   4   5  15       49.55       38.00     14.08 o 
   5   5  15      292.39      326.22     29.88 o 
   6   5  15       36.79       24.36     26.63 o 
   0   6  15      103.97      141.49     25.80 o 
   1   6  15      129.01      102.14     17.88 o 
   2   6  15       51.29       47.82     16.88 o 
   3   6  15       57.13       32.68     22.07 o 
   4   6  15      116.22       94.85     23.10 o 
   5   6  15      168.01      195.18     26.87 o 
   1   7  15       34.36       23.15     19.79 o 
   2   7  15        2.83      -13.42     17.39 o 
   3   7  15       54.44       41.58     23.99 o 
   4   7  15      140.10      111.57     30.27 o 
   5   7  15      135.43      120.28     28.94 o 
   2   8  15        7.00      -11.15     26.08 o 
   3   8  15       41.74       38.01     25.03 o 
   0  -3  16       66.53      100.34     24.19 o 
   1  -3  16        0.72      -12.59     14.47 o 
   2  -3  16       10.93        9.82     15.11 o 
   0  -2  16       23.22       15.13     14.07 o 
   1  -2  16        0.80      -14.50     16.73 o 
   2  -2  16      119.10      114.23     18.91 o 
   3  -2  16       73.75       46.71     15.35 o 
  -1  -1  16       23.83       -1.05     22.93 o 
   0  -1  16       11.95       14.36     22.07 o 
   1  -1  16       48.56       16.16     14.84 o 
   2  -1  16      178.04      155.08     17.67 o 
   3  -1  16      107.12      106.88     16.07 o 
   4  -1  16       80.10       74.72     18.31 o 
  -1   0  16        3.44       14.16     18.66 o 
   0   0  16       13.05       -0.88     20.47 o 
   1   0  16       58.56       34.41     14.55 o 
   2   0  16      147.92      121.32     16.09 o 
   3   0  16      124.99      125.28     16.74 o 
   4   0  16       74.93       84.45     23.28 o 
  -1   1  16        0.66      -23.14     23.14 o 
   0   1  16        4.52       -4.19     15.98 o 
   1   1  16       56.70       44.60     15.20 o 
   2   1  16       81.78       82.76     17.70 o 
   3   1  16      152.53      137.10     25.17 o 
   4   1  16       49.46       41.28     15.51 o 
   0   2  16       44.29       20.01     16.45 o 
   1   2  16       83.26       97.52     17.63 o 
   2   2  16       51.77       48.28     15.84 o 
   3   2  16      154.74      148.54     20.14 o 
   4   2  16        4.60        6.26     22.77 o 
   5   2  16        1.36        4.63     21.46 o 
   0   3  16      114.37      117.86     18.79 o 
   1   3  16      151.32      161.43     18.81 o 
   2   3  16      146.06      121.13     17.73 o 
   3   3  16       73.06      102.86     16.08 o 
   4   3  16        2.50      -15.43     15.43 o 
   1   4  16      256.23      281.01     31.23 o 
   2   4  16      160.66      157.18     22.08 o 
   3   4  16       26.46       28.01     16.50 o 
   4   4  16        5.11      -16.45     16.45 o 
   1   5  16      195.82      203.41     28.82 o 
   2   5  16       92.59       71.25     18.51 o 
   3   5  16       40.90       52.00     28.55 o 
   4   5  16       36.91       69.84     23.77 o 
                                                 
